# Supplementary material for: A ring trial to harmonize Toxoplasma gondii microsatellite typing: comparative analysis of results and recommendations for optimization
Source: Eur J Clin Microbiol Infect Dis. 2023 Apr 24;42(7):803–18. doi: 10.1007/s10096-023-04597-7 (PMC10266996; doi:10.1007/s10096-023-04597-7)
Supplement: Supplementary file 2 — (XLSX 87.2 KB) [file 10096_2023_4597_MOESM2_ESM.xlsx]

## Sheet: Part A
Part A sample No.	DNA or Strain	Dilution	Laboratory-Operator	Analyzing Software	Designation for results	Volume_Real time PCR [µl]	Cq value	PCR MS typing	TUB2	W35	TgM-A	B18	B17	M33	IV.1	XI.1	M48	M102	N60	N82	AA	N61	N83	Type	No. of typing markers
1	RH	10-1	A	Osiris	A-2	5	23.7	15 MS multiplex	291.1	250.8	209.5	159.9	341.7	169	276	358.4	210.2	165.1	144.6	120.2	266.8	87.5	305.1	I	8
1	RH	10-1	A	PeakScanner 2.0	A-1	3	23.7	15 MS multiplex	291.3	250.8	209.6	159.8	341.7	169.1	276	358.4	210.3	165.1	144.4	120.3	266.6	87.5	305.2	I	8
2	NED	10-4	A	Osiris	A-2	5	36.2	15 MS multiplex	NA	NA	194.6	159.1	NA	NA	NA	NA	211.5	NA	NA	112.6	268.6	97	NA	NA	2
2	NED	10-4	A	PeakScanner 2.0	A-1	3	36.2	15 MS multiplex	NA	NA	NA	159.1	NA	168.3	NA	NA	211.5	NA	NA	112.6	268.5	96.7	NA	NA	2
3	ME49	10-5	A	Osiris	A-2	5	39.1	15 MS multiplex	NA	NA	194.6	NA	NA	NA	NA	NA	NA	NA	NA	119.8	NA	97	NA	NA	1
3	ME49	10-5	A	PeakScanner 2.0	A-1	3	39.1	15 MS multiplex	NA	NA	194.8	161	NA	167.8	NA	NA	211.6	NA	NA	119.4	269.6	96.8	NA	NA	3
4	ME49	10-5	A	Osiris	A-2	5	41.7	15 MS multiplex	NA	NA	194.6	160.8	NA	NA	NA	NA	211.5	184.9	149.1	119.9	269.1	96.9	NA	NA	2
4	ME49	10-5	A	PeakScanner 2.0	A-1	3	41.7	15 MS multiplex	NA	NA	NA	160.8	NA	NA	NA	NA	211.5	185.2	149.1	120.1	269	96.8	NA	NA	1
5	D200273	10-4	A	Osiris	A-2	5	35.7	15 MS multiplex	NA	NA	194.7	165.1	NA	NA	NA	NA	211.5	184.1	150.8	120	NA	97	NA	NA	2
5	D200273	10-4	A	PeakScanner 2.0	A-1	3	35.7	15 MS multiplex	NA	NA	194.8	165.2	NA	NA	NA	NA	211.6	184.4	150.7	NA	NA	96.8	NA	NA	2
6	RH	10-5	A	Osiris	A-2	5	37.3	15 MS multiplex	NA	NA	194.6	NA	NA	NA	NA	NA	211.5	NA	NA	119.8	269	97	NA	NA	1
6	RH	10-5	A	PeakScanner 2.0	A-1	3	37.3	15 MS multiplex	NA	NA	194.7	NA	NA	NA	NA	NA	211.5	NA	NA	120	268.8	96.9	NA	NA	1
7	ME49	10-3	A	Osiris	A-2	5	31.5	15 MS multiplex	289.1	NA	207.3	157.8	NA	NA	276	NA	216.5	NA	142.2	112.6	269.7	97.1	NA	NA	4
7	ME49	10-3	A	PeakScanner 2.0	A-1	3	31.5	15 MS multiplex	289.3	NA	207.4	157.8	NA	NA	276	NA	216.6	NA	142.2	112.6	269.6	97	NA	NA	4
8	RH	10-4	A	Osiris	A-2	5	34.9	15 MS multiplex	291.1	NA	194.7	NA	NA	NA	NA	NA	211.6	164.1	NA	120.1	266.8	97.1	305.1	NA	2
8	RH	10-4	A	PeakScanner 2.0	A-1	3	34.9	15 MS multiplex	291.3	NA	194.8	161	NA	163.7	NA	NA	211.6	164.2	150	120.3	266.6	96.9	305.2	NA	4
9	RH	10-5	A	Osiris	A-2	5	36.4	15 MS multiplex	NA	250.4	194.7	159.6	NA	168.7	NA	NA	211.5	NA	144.2	119.9	NA	97	NA	NA	4
9	RH	10-5	A	PeakScanner 2.0	A-1	3	36.4	15 MS multiplex	290.9	250.4	194.8	159.5	NA	168.8	275.7	357.9	211.6	NA	NA	120.1	NA	96.8	NA	NA	7
10	NED	10-4	A	Osiris	A-2	5	36.5	15 MS multiplex	289.1	NA	194.6	165.2	NA	NA	277.9	NA	210.2	166.6	146.4	119.8	269.7	97.1	NA	NA	4
10	NED	10-4	A	PeakScanner 2.0	A-1	3	36.5	15 MS multiplex	289.4	252.6	NA	165.3	343.8	170.8	278	NA	210.3	NA	NA	120	NA	96.9	NA	NA	6
11	ME49	10-4	A	Osiris	A-2	5	35.5	15 MS multiplex	NA	NA	194.6	NA	NA	NA	NA	NA	211.5	NA	142.2	119.7	266.6	96.8	NA	NA	1
11	ME49	10-4	A	PeakScanner 2.0	A-1	3	35.5	15 MS multiplex	NA	NA	194.7	NA	NA	NA	NA	NA	211.5	NA	142.2	120	266.4	96.7	NA	NA	1
12	NED	10-2	A	Osiris	A-2	5	28.1	15 MS multiplex	289.1	244.7	205.2	159.9	335.4	165.1	279.8	356.5	210.2	189.5	146.7	112.5	268.6	92	311.2	III	8
12	NED	10-2	A	PeakScanner 2.0	A-1	3	28.1	15 MS multiplex	289.4	244.5	205.2	160	335.3	165.2	279.9	356.4	210.2	189.8	146.7	112.7	268.4	96.8	311.3	III	8
13	RH	10-4	A	Osiris	A-2	5	33.4	15 MS multiplex	NA	NA	194.6	NA	NA	NA	NA	NA	NA	NA	NA	120.1	266.7	96.9	305.6	NA	1
13	RH	10-4	A	PeakScanner 2.0	A-1	3	33.4	15 MS multiplex	NA	NA	194.8	NA	353.5	NA	279.8	359.5	NA	NA	NA	120.4	266.6	96.7	305.7	NA	4
14	NED	10-5	A	Osiris	A-2	5	37.4	15 MS multiplex	NA	NA	194.6	NA	NA	NA	NA	NA	211.5	NA	NA	119.6	NA	97	NA	NA	1
14	NED	10-5	A	PeakScanner 2.0	A-1	3	37.4	15 MS multiplex	NA	NA	194.6	NA	NA	NA	277.7	NA	211.5	NA	NA	119.6	NA	97	NA	NA	2
15	RH	10-3	A	Osiris	A-2	5	31.2	15 MS multiplex	NA	NA	209.5	NA	NA	NA	NA	NA	NA	NA	NA	119.7	NA	97.1	NA	NA	1
15	RH	10-3	A	PeakScanner 2.0	A-1	3	31.2	15 MS multiplex	NA	NA	209.5	NA	NA	NA	NA	NA	NA	NA	NA	120	NA	96.9	NA	NA	1
16	D200273	10-4	A	Osiris	A-2	5	36.1	15 MS multiplex	NA	NA	194.7	NA	NA	NA	NA	NA	214.4	NA	NA	119.9	269.7	97.1	NA	NA	1
16	D200273	10-4	A	PeakScanner 2.0	A-1	3	36.1	15 MS multiplex	NA	NA	194.8	NA	NA	NA	NA	NA	214.5	NA	NA	120	NA	96.9	NA	NA	1
17	NED	10-4	A	Osiris	A-2	5	34.3	15 MS multiplex	NA	242.7	NA	155.9	332.8	NA	273.8	NA	211.5	NA	140	NA	264.5	96.9	NA	NA	4
17	NED	10-4	A	PeakScanner 2.0	A-1	3	34.3	15 MS multiplex	286.9	242.5	NA	155.9	NA	167.1	273.8	NA	211.5	195.7	140	111	264.5	96.7	NA	NA	5
18	ME49	10-1	A	Osiris	A-2	5	24.8	15 MS multiplex	289.1	245	207.3	157.8	335.5	169	276	356.5	216.5	172.8	142.2	112.6	266.7	92.1	309.1	II	8
18	ME49	10-1	A	PeakScanner 2.0	A-1	3	24.8	15 MS multiplex	289.3	244.8	207.4	157.7	335.4	169.2	276	356.5	216.5	173.1	142	112.4	266.5	91.7	309.2	II	8
19	NED	10-3	A	Osiris	A-2	5	31.9	15 MS multiplex	289.1	242.4	NA	159.9	NA	166.7	273.6	356.5	210.2	185	146.7	112.6	268.6	96.8	NA	NA	6
19	NED	10-3	A	PeakScanner 2.0	A-1	3	31.9	15 MS multiplex	289.3	242.2	NA	159.9	332.5	166.7	273.6	356.4	210.2	185	146.7	112.6	268.5	96.7	NA	NA	7
20	Negative control	0	A	Osiris	A-2	5	NA	15 MS multiplex	NA	NA	194.6	159.3	NA	170.5	NA	NA	211.5	NA	NA	119.7	NA	96.9	NA	NA	3
20	Negative control	0	A	PeakScanner 2.0	A-1	3	NA	15 MS multiplex	NA	NA	194.8	NA	NA	NA	NA	NA	211.5	NA	NA	120	NA	96.8	NA	NA	1
21	ME49	10-4	A	Osiris	A-2	5	34.5	15 MS multiplex	NA	NA	194.6	NA	335.5	NA	NA	NA	NA	NA	NA	119.9	NA	96.9	NA	NA	2
21	ME49	10-4	A	PeakScanner 2.0	A-1	3	34.5	15 MS multiplex	NA	245.3	NA	NA	335.5	NA	NA	NA	211.6	NA	NA	NA	NA	96.7	NA	NA	2
22	D200273	10-2	A	Osiris	A-2	5	28.4	15 MS multiplex	289.1	245	207.3	157.8	335.5	165.1	279.8	356.5	214.4	175.7	139.9	112.5	261	94.1	309	II/III	8
22	D200273	10-2	A	PeakScanner 2.0	A-1	3	28.4	15 MS multiplex	289.3	244.8	207.4	157.7	335.4	165.2	279.9	356.5	214.4	175.9	139.9	112.6	260.8	93.9	309.1	II/III	8
23	RH	10-5	A	Osiris	A-2	5	37.6	15 MS multiplex	NA	247.6	NA	161.1	NA	NA	NA	NA	211.5	NA	NA	120.1	324.9	97.1	NA	NA	2
23	RH	10-5	A	PeakScanner 2.0	A-1	3	37.6	15 MS multiplex	NA	247.5	NA	NA	NA	NA	NA	NA	211.5	NA	NA	120.4	324.9	97.1	NA	NA	1
24	Negative control	0	A	Osiris	A-2	5	NA	15 MS multiplex	NA	244.9	NA	161.8	334.7	NA	NA	NA	211.5	NA	138.8	NA	269.8	96.8	NA	NA	3
24	Negative control	0	A	PeakScanner 2.0	A-1	3	NA	15 MS multiplex	NA	244.8	NA	161.8	334.7	NA	NA	NA	211.6	NA	138.8	NA	269.7	96.8	NA	NA	3
25	D200273	10-5	A	Osiris	A-2	5	42.1	15 MS multiplex	NA	NA	194.7	NA	NA	NA	NA	NA	211.6	NA	138.5	120.1	269.9	97	NA	NA	1
25	D200273	10-5	A	PeakScanner 2.0	A-1	3	42.1	15 MS multiplex	NA	NA	194.8	158.8	NA	165.5	NA	NA	211.7	NA	138.6	120.4	269.7	96.9	NA	NA	3
26	NED	10-3	A	Osiris	A-2	5	32	15 MS multiplex	289.1	244.8	205.3	159.9	335.6	165.2	NA	356.5	210.2	189.6	146.8	120	268.7	97	311.2	II/III	7
26	NED	10-3	A	PeakScanner 2.0	A-1	3	32	15 MS multiplex	289.3	244.6	205.3	160	335.5	165.2	275	356.4	210.3	189.7	146.7	NA	268.5	96.9	311.4	II/III	8
27	ME49	10-5	A	Osiris	A-2	5	37.9	15 MS multiplex	NA	246.7	NA	159.1	NA	170.2	277.6	NA	211.5	NA	143.6	113.6	268.3	97	NA	NA	4
27	ME49	10-5	A	PeakScanner 2.0	A-1	3	37.9	15 MS multiplex	NA	246.5	NA	159.1	337.6	170.4	277.7	NA	211.6	NA	143.5	113.7	268.2	96.8	NA	NA	5
28	D200273	10-4	A	Osiris	A-2	5	34.6	15 MS multiplex	NA	246.8	194.6	161.5	NA	NA	286.7	NA	211.5	NA	139.9	119.8	NA	97	NA	NA	4
28	D200273	10-4	A	PeakScanner 2.0	A-1	3	34.6	15 MS multiplex	NA	246.6	194.7	NA	NA	NA	286.9	NA	211.6	NA	139.9	120	NA	96.8	NA	NA	3
29	NED	10-5	A	Osiris	A-2	5	38.3	15 MS multiplex	NA	NA	194.6	NA	NA	170.4	NA	NA	211.5	NA	NA	119.7	269.7	97	NA	NA	2
29	NED	10-5	A	PeakScanner 2.0	A-1	3	38.3	15 MS multiplex	NA	NA	194.8	159.1	NA	170.4	NA	NA	211.5	NA	NA	119.8	269.6	96.9	NA	NA	3
30	NED	10-5	A	Osiris	A-2	5	NA	15 MS multiplex	NA	NA	194.6	161.3	NA	NA	NA	NA	211.5	NA	NA	119.9	NA	97.1	NA	NA	2
30	NED	10-5	A	PeakScanner 2.0	A-1	3	NA	15 MS multiplex	NA	NA	194.8	161.3	NA	170.6	NA	NA	211.6	NA	NA	120.2	NA	97	NA	NA	3
31	D200273	10-5	A	Osiris	A-2	5	40.8	15 MS multiplex	NA	248.7	NA	158	NA	NA	NA	NA	211.5	163.2	142.5	119.9	NA	97	NA	NA	2
31	D200273	10-5	A	PeakScanner 2.0	A-1	3	40.8	15 MS multiplex	NA	248.6	NA	158	339.2	167.2	273.9	NA	211.5	NA	142.5	120.2	269.7	96.9	NA	NA	5
32	D200273	10-3	A	Osiris	A-2	5	32.1	15 MS multiplex	NA	245.1	194.7	157.9	363.7	165.2	NA	NA	211.5	NA	NA	112.6	261.1	97.1	309.1	NA	5
32	D200273	10-3	A	PeakScanner 2.0	A-1	3	32.1	15 MS multiplex	NA	244.9	NA	157.8	363.6	165.2	278.8	NA	211.6	NA	NA	112.7	261	97.1	309.3	NA	5
33	D200273	10-5	A	Osiris	A-2	5	42.4	15 MS multiplex	NA	NA	NA	162.6	NA	167.8	NA	NA	211.5	NA	149.7	114.9	270	96.8	NA	NA	2
33	D200273	10-5	A	PeakScanner 2.0	A-1	3	42.4	15 MS multiplex	NA	NA	NA	162.7	340	168	NA	NA	211.6	NA	149.7	115.1	269.9	96.8	315.5	NA	3
34	ME49	10-3	A	Osiris	A-2	5	31.6	15 MS multiplex	289.1	NA	207.4	157.9	335.7	169.8	276.1	NA	NA	NA	142.3	112.6	269.8	97	NA	NA	6
34	ME49	10-3	A	PeakScanner 2.0	A-1	3	31.6	15 MS multiplex	289.3	NA	207.5	157.8	335.6	NA	276.1	NA	211.6	NA	142.2	112.7	269.8	96.9	NA	NA	5
35	ME49	10-4	A	Osiris	A-2	5	36.2	15 MS multiplex	NA	NA	NA	166.5	349.2	171.4	282	NA	211.5	173.8	NA	112.6	NA	97	NA	NA	4
35	ME49	10-4	A	PeakScanner 2.0	A-1	3	36.2	15 MS multiplex	NA	NA	NA	166.6	349.2	172.1	282.2	NA	211.6	173.7	153.8	112.6	269.8	96.9	NA	NA	4
36	RH	10-4	A	Osiris	A-2	5	34.1	15 MS multiplex	291.1	NA	194.7	160.2	341.8	172.4	NA	358.4	210.2	166	142.4	119.9	280.5	97	NA	NA	6
36	RH	10-4	A	PeakScanner 2.0	A-1	3	34.1	15 MS multiplex	291.3	NA	NA	NA	341.7	172.6	NA	358.5	210.3	166.1	142.4	120.1	280.7	96.9	NA	NA	4
37	NED	10-4	A	Osiris	A-2	5	36	15 MS multiplex	NA	NA	194.7	159.9	NA	NA	NA	NA	211.5	NA	154.1	120	269.8	97.1	NA	NA	2
37	NED	10-4	A	PeakScanner 2.0	A-1	3	36	15 MS multiplex	NA	NA	194.7	160	NA	NA	NA	NA	211.6	NA	154	120.3	269.5	96.9	NA	NA	2
38	RH	10-4	A	Osiris	A-2	5	35.2	15 MS multiplex	NA	NA	194.7	160	NA	NA	NA	NA	211.5	NA	139.7	120	269.1	97.1	305.1	NA	2
38	RH	10-4	A	PeakScanner 2.0	A-1	3	35.2	15 MS multiplex	NA	NA	194.8	160	NA	166.6	NA	NA	211.7	NA	142.4	NA	269.7	96.9	305.2	NA	3
39	ME49	10-4	A	Osiris	A-2	5	36	15 MS multiplex	NA	247	NA	159.3	335.7	166	NA	NA	211.5	188.6	141.5	120	269.5	97	NA	NA	4
39	ME49	10-4	A	PeakScanner 2.0	A-1	3	36	15 MS multiplex	NA	246.9	NA	159.2	335.5	NA	NA	NA	211.6	188.8	141.5	NA	269.1	96.8	NA	NA	3
40	RH	10-3	A	Osiris	A-2	5	31.2	15 MS multiplex	291.1	250.9	NA	159.9	341.9	169.1	NA	358.4	210.3	166.1	144.7	120.2	266.9	97.1	305.2	NA	6
40	RH	10-3	A	PeakScanner 2.0	A-1	3	31.2	15 MS multiplex	291.4	250.9	NA	159.9	341.9	169.1	NA	358.4	210.4	166.1	144.7	120.5	266.7	97	305.3	NA	6
41	NED	10-1	A	Osiris	A-2	5	24.7	15 MS multiplex	289.1	245	205.4	160	335.9	165.3	280	356.4	210.3	188.7	146.8	112.7	268.8	92.3	311.3	II/III	8
41	NED	10-1	A	PeakScanner 2.0	A-1	3	24.7	15 MS multiplex	289.4	244.8	205.5	160	335.8	165.3	280.2	356.5	210.4	189	146.7	112.6	268.7	92	311.4	II/III	8
42	NED	10-5	A	Osiris	A-2	5	42.1	15 MS multiplex	NA	NA	NA	161.2	336.8	166.4	NA	NA	211.6	171	148.2	120.3	270	97.1	NA	NA	3
42	NED	10-5	A	PeakScanner 2.0	A-1	3	42.1	15 MS multiplex	NA	NA	NA	161.2	336.7	166.5	281.5	NA	211.6	171.1	148.1	120.5	269.8	97	NA	NA	4
43	ME49	10-2	A	Osiris	A-2	5	27.9	15 MS multiplex	289.1	245.1	207.4	157.9	335.7	169	276	356.5	216.6	173.8	142.3	112.6	266.8	92.2	309.1	II	8
43	ME49	10-2	A	PeakScanner 2.0	A-1	3	27.9	15 MS multiplex	289.3	244.9	207.5	157.8	335.7	169.2	276.1	356.5	216.5	174	142.2	112.7	266.6	92	309.2	II	8
44	RH	10-2	A	Osiris	A-2	5	27.4	15 MS multiplex	291.1	250.9	209.6	160	341.8	169.1	276	358.4	210.2	166	144.6	120.2	266.8	87.8	305.1	II	8
44	RH	10-2	A	PeakScanner 2.0	A-1	3	27.4	15 MS multiplex	291.3	250.9	209.7	160	341.9	169.2	276.1	358.4	210.3	166.1	144.6	120.5	266.7	87.8	305.2	II	8
45	D200273	10-5	A	Osiris	A-2	5	41.5	15 MS multiplex	NA	247.8	194.7	NA	NA	NA	NA	NA	211.5	NA	138.8	120	269.8	97	NA	NA	2
45	D200273	10-5	A	PeakScanner 2.0	A-1	3	41.5	15 MS multiplex	NA	247.7	194.8	NA	NA	NA	NA	NA	211.6	NA	139.2	120.4	269.7	96.8	NA	NA	2
46	D200273	10-3	A	Osiris	A-2	5	31.9	15 MS multiplex	289.1	245.1	207.4	157.1	NA	165.2	279.9	356.5	211.6	174.1	140	112.6	261.2	97	309.1	NA	7
46	D200273	10-3	A	PeakScanner 2.0	A-1	3	31.9	15 MS multiplex	289.3	245	207.5	157	NA	165.3	280.1	356.5	211.6	NA	139.9	112.7	261	96.9	309.3	NA	7
47	D200273	10-1	A	Osiris	A-2	5	24.9	15 MS multiplex	289.1	245.2	207.5	157.9	335.7	165.2	279.9	356.5	214.5	174.9	140	112.6	261.2	94.2	309.1	II/III	8
47	D200273	10-1	A	PeakScanner 2.0	A-1	3	24.9	15 MS multiplex	289.4	245	207.5	157.7	335.7	165.3	280.1	356.4	214.5	175.1	139.8	112.5	261	93.9	309.2	II/III	8
48	ME49	10-5	A	Osiris	A-2	5	43.4	15 MS multiplex	NA	NA	194.8	161.3	NA	NA	NA	NA	211.6	NA	136.6	NA	270	97.1	NA	NA	2
48	ME49	10-5	A	PeakScanner 2.0	A-1	3	43.4	15 MS multiplex	NA	241.5	195	161.3	NA	NA	NA	NA	211.8	NA	136.8	NA	NA	97.1	NA	NA	3
49	D200273	10-4	A	Osiris	A-2	5	35.1	15 MS multiplex	NA	NA	194.6	NA	NA	NA	NA	NA	211.5	NA	NA	119.9	269	97.1	NA	NA	1
49	D200273	10-4	A	PeakScanner 2.0	A-1	3	35.1	15 MS multiplex	NA	NA	194.8	NA	NA	NA	NA	NA	211.6	NA	NA	120.3	268.9	97	NA	NA	1
50	RH	10-5	A	Osiris	A-2	5	40.1	15 MS multiplex	NA	NA	194.6	NA	NA	NA	NA	NA	211.5	165.9	NA	119.8	NA	96.9	NA	NA	1
50	RH	10-5	A	PeakScanner 2.0	A-1	3	40.1	15 MS multiplex	NA	NA	194.8	NA	NA	NA	281.5	NA	211.6	166	NA	120.2	NA	96.8	NA	NA	2
1	RH	10-1	B	GeneMapper	B	5	24.11	15 MS multiplex	291	248	209	160	342	169	274	358	209	168	149	119	265	87	306	I	8
2	NED	10-4	B	GeneMapper	B	5	33.41	15 MS multiplex	NA	NA	NA	NA	NA	165	278	NA	209	NA	NA	111	NA	NA	NA	NA	2
3	ME49	10-5	B	GeneMapper	B	5	38.29	15 MS multiplex	NA	NA	NA	NA	NA	NA	NA	NA	NA	NA	NA	NA	NA	NA	312	NA	0
4	ME49	10-5	B	GeneMapper	B	5	37.21	15 MS multiplex	NA	NA	NA	NA	NA	NA	NA	NA	NA	NA	NA	NA	NA	NA	NA	NA	0
5	D200273	10-4	B	GeneMapper	B	5	35.57	15 MS multiplex	NA	NA	207	158	NA	NA	NA	NA	NA	NA	NA	NA	NA	NA	NA	NA	2
6	RH	10-5	B	GeneMapper	B	5	37.1	15 MS multiplex	NA	NA	209	NA	NA	NA	NA	358	NA	168	NA	NA	NA	NA	NA	NA	2
7	ME49	10-3	B	GeneMapper	B	5	34.92	15 MS multiplex	289	242	207	158	336	169	274	356	215	176	147	111	265	91	310	II	8
8	RH	10-4	B	GeneMapper	B	5	35.2	15 MS multiplex	NA	248	NA	NA	342	NA	274	NA	209	NA	NA	NA	NA	87	306	NA	3
9	RH	10-5	B	GeneMapper	B	5	41.28	15 MS multiplex	NA	NA	NA	NA	NA	NA	NA	NA	NA	NA	NA	NA	NA	NA	NA	NA	0
10	NED	10-4	B	GeneMapper	B	5	34.86	15 MS multiplex	NA	NA	NA	NA	NA	NA	NA	NA	NA	NA	NA	NA	NA	NA	NA	NA	0
11	ME49	10-4	B	GeneMapper	B	5	34.95	15 MS multiplex	289	NA	NA	NA	NA	NA	274	NA	NA	NA	NA	111	265	NA	NA	NA	2
12	NED	10-2	B	GeneMapper	B	5	27.95	15 MS multiplex	289	NA	205	160	336	165	278	356	209	192	151	111	267	91	312	III	7
13	RH	10-4	B	GeneMapper	B	5	34.54	15 MS multiplex	NA	248	NA	160	NA	169	NA	NA	209	168	149	119	265	NA	NA	I	3
14	NED	10-5	B	GeneMapper	B	5	38.84	15 MS multiplex	NA	NA	NA	NA	NA	NA	NA	NA	NA	NA	NA	NA	NA	NA	NA	NA	0
15	RH	10-3	B	GeneMapper	B	5	30.4	15 MS multiplex	291	248	209	160	342	169	274	358	209	168	149	119	265	87	306	I	8
16	D200273	10-4	B	GeneMapper	B	5	33.59	15 MS multiplex	289	NA	207	158	NA	165	NA	NA	NA	178	145	NA	NA	NA	NA	II/III	4
17	NED	10-4	B	GeneMapper	B	5	34.61	15 MS multiplex	289	NA	205	160	336	165	278	NA	209	NA	151	111	267	NA	NA	III	6
18	ME49	10-1	B	GeneMapper	B	5	24.17	15 MS multiplex	289	242	207	158	336	169	274	356	215	176	147	111	265	91	310	II	8
19	NED	10-3	B	GeneMapper	B	5	31.2	15 MS multiplex	289	NA	205	160	336	165	278	NA	209	192	151	111	267	NA	312	III	6
20	Negative control	0	B	GeneMapper	B	5	NA	15 MS multiplex	NA	NA	NA	NA	NA	NA	NA	NA	NA	NA	NA	NA	NA	NA	NA	NA	0
21	ME49	10-4	B	GeneMapper	B	5	34.38	15 MS multiplex	NA	NA	NA	NA	336	169	274	NA	NA	176	147	NA	NA	NA	NA	NA	3
22	D200273	10-2	B	GeneMapper	B	5	27.63	15 MS multiplex	289	242	207	158	336	165	278	356	213	178	145	111	259	93	310	II/III	8
23	RH	10-5	B	GeneMapper	B	5	35.89	15 MS multiplex	NA	NA	NA	NA	342	NA	NA	NA	NA	NA	NA	NA	NA	NA	NA	NA	1
24	Negative control	0	B	GeneMapper	B	5	NA	15 MS multiplex	NA	NA	NA	NA	NA	NA	NA	NA	NA	NA	NA	NA	NA	NA	NA	NA	0
25	D200273	10-5	B	GeneMapper	B	5	36.87	15 MS multiplex	NA	NA	NA	NA	NA	NA	NA	NA	NA	NA	NA	NA	NA	NA	NA	NA	0
26	NED	10-3	B	GeneMapper	B	5	31.31	15 MS multiplex	NA	NA	205	160	336	165	NA	NA	209	NA	151	111	NA	91	312	III	4
27	ME49	10-5	B	GeneMapper	B	5	38.08	15 MS multiplex	NA	NA	NA	NA	NA	NA	NA	NA	NA	NA	NA	NA	NA	NA	NA	NA	0
28	D200273	10-4	B	GeneMapper	B	5	37.68	15 MS multiplex	289	NA	NA	NA	336	165	NA	NA	NA	NA	145	NA	NA	NA	310	II-like	3
29	NED	10-5	B	GeneMapper	B	5	37.19	15 MS multiplex	NA	NA	NA	NA	NA	NA	NA	NA	NA	NA	NA	NA	NA	NA	312	NA	0
30	NED	10-5	B	GeneMapper	B	5	36.76	15 MS multiplex	289	NA	NA	NA	NA	NA	NA	NA	NA	NA	NA	NA	NA	NA	NA	NA	1
31	D200273	10-5	B	GeneMapper	B	5	38.34	15 MS multiplex	NA	NA	NA	NA	NA	165	NA	NA	NA	NA	NA	NA	NA	NA	NA	NA	1
32	D200273	10-3	B	GeneMapper	B	5	30.39	15 MS multiplex	289	242	207	158	NA	165	278	356	213	178	145	111	259	93	310	II/III	7
33	D200273	10-5	B	GeneMapper	B	5	39.41	15 MS multiplex	NA	NA	207	158	NA	NA	NA	NA	NA	NA	NA	111	NA	NA	NA	NA	2
34	ME49	10-3	B	GeneMapper	B	5	30.7	15 MS multiplex	NA	242	207	158	336	169	274	NA	215	176	147	111	265	NA	310	II	6
35	ME49	10-4	B	GeneMapper	B	5	34.72	15 MS multiplex	289	NA	NA	NA	NA	NA	NA	NA	215	NA	NA	NA	NA	NA	NA	NA	1
36	RH	10-4	B	GeneMapper	B	5	36.91	15 MS multiplex	291	248	209	NA	342	169	274	358	209	NA	NA	NA	265	NA	306	I	7
37	NED	10-4	B	GeneMapper	B	5	34.14	15 MS multiplex	289	NA	NA	NA	NA	NA	NA	NA	NA	192	151	111	NA	NA	312	NA	1
38	RH	10-4	B	GeneMapper	B	5	33.27	15 MS multiplex	NA	NA	209	NA	NA	NA	NA	NA	209	168	NA	119	265	87	306	I	1
39	ME49	10-4	B	GeneMapper	B	5	33.55	15 MS multiplex	NA	NA	NA	158	NA	169	274	NA	215	176	NA	NA	NA	NA	NA	NA	3
40	RH	10-3	B	GeneMapper	B	5	29.4	15 MS multiplex	291	248	209	160	342	169	274	358	209	168	149	119	265	87	306	I	8
41	NED	10-1	B	GeneMapper	B	5	24.19	15 MS multiplex	289	242	205	160	336	165	278	356	209	192	151	111	267	91	312	III	8
42	NED	10-5	B	GeneMapper	B	5	38.97	15 MS multiplex	NA	NA	NA	NA	NA	NA	NA	NA	NA	NA	NA	NA	NA	NA	NA	NA	0
43	ME49	10-2	B	GeneMapper	B	5	27.67	15 MS multiplex	289	242	207	158	336	169	274	356	215	176	147	111	265	91	310	II	8
44	RH	10-2	B	GeneMapper	B	5	27.01	15 MS multiplex	291	248	209	160	342	169	274	358	209	168	149	119	265	87	306	I	8
45	D200273	10-5	B	GeneMapper	B	5	38.59	15 MS multiplex	NA	NA	NA	NA	NA	NA	NA	NA	NA	NA	NA	NA	NA	NA	NA	NA	0
46	D200273	10-3	B	GeneMapper	B	5	30.78	15 MS multiplex	289	242	207	158	336	165	278	NA	213	NA	145	111	259	93	310	II/III	7
47	D200273	10-1	B	GeneMapper	B	5	24.89	15 MS multiplex	289	242	207	158	336	165	278	356	213	178	145	111	259	93	310	II/III	8
48	ME49	10-5	B	GeneMapper	B	5	40.17	15 MS multiplex	NA	NA	NA	NA	NA	NA	NA	NA	NA	NA	NA	NA	265	NA	NA	NA	0
49	D200273	10-4	B	GeneMapper	B	5	32.71	15 MS multiplex	289	242	NA	NA	NA	165	NA	356	NA	178	NA	NA	NA	NA	310	II/III	4
50	RH	10-5	B	GeneMapper	B	5	35.63	15 MS multiplex	NA	248	NA	NA	NA	NA	NA	NA	NA	NA	NA	NA	NA	NA	NA	NA	1
1	RH	10-1	B	GeneMapper	B	5	24.11	15 MS multiplex + singleplexes	291	248	209	160	342	169	274	358	209	168	149	119	265	87	306	I	8
2	NED	10-4	B	GeneMapper	B	5	33.41	15 MS multiplex + singleplexes	NA	NA	NA	NA	NA	165	278	NA	209	NA	NA	111	NA	NA	NA	NA	2
3	ME49	10-5	B	GeneMapper	B	5	38.29	15 MS multiplex + singleplexes	289	NA	NA	NA	NA	NA	NA	NA	NA	NA	NA	NA	NA	NA	312	NA	1
4	ME49	10-5	B	GeneMapper	B	5	37.21	15 MS multiplex + singleplexes	NA	NA	NA	NA	NA	NA	NA	NA	NA	NA	NA	NA	NA	NA	NA	NA	0
5	D200273	10-4	B	GeneMapper	B	5	35.57	15 MS multiplex + singleplexes	NA	NA	207	158	NA	NA	NA	NA	NA	NA	NA	NA	NA	NA	NA	NA	2
6	RH	10-5	B	GeneMapper	B	5	37.1	15 MS multiplex + singleplexes	NA	NA	209	158	NA	NA	NA	358	NA	168	NA	NA	NA	NA	NA	NA	3
7	ME49	10-3	B	GeneMapper	B	5	34.92	15 MS multiplex + singleplexes	289	242	207	158	336	169	274	355	215	176	147	111	265	91	310	II	8
8	RH	10-4	B	GeneMapper	B	5	35.2	15 MS multiplex + singleplexes	NA	248	209	160	342	169	274	NA	209	NA	NA	NA	NA	87	306	NA	6
9	RH	10-5	B	GeneMapper	B	5	41.28	15 MS multiplex + singleplexes	NA	NA	NA	NA	NA	NA	NA	NA	NA	NA	NA	NA	NA	NA	NA	NA	0
10	NED	10-4	B	GeneMapper	B	5	34.86	15 MS multiplex + singleplexes	289	NA	NA	NA	NA	NA	NA	NA	NA	NA	NA	NA	NA	NA	NA	NA	1
11	ME49	10-4	B	GeneMapper	B	5	34.95	15 MS multiplex + singleplexes	289	NA	NA	NA	NA	NA	274	NA	NA	NA	NA	111	265	NA	NA	NA	2
12	NED	10-2	B	GeneMapper	B	5	27.95	15 MS multiplex + singleplexes	289	NA	205	160	336	165	278	356	209	192	151	111	267	91	312	III	7
13	RH	10-4	B	GeneMapper	B	5	34.54	15 MS multiplex + singleplexes	291	248	NA	160	342	169	274	NA	209	168	149	119	265	NA	NA	I	6
14	NED	10-5	B	GeneMapper	B	5	38.84	15 MS multiplex + singleplexes	NA	NA	NA	160	NA	NA	NA	NA	NA	NA	NA	NA	NA	NA	NA	NA	1
15	RH	10-3	B	GeneMapper	B	5	30.4	15 MS multiplex + singleplexes	291	248	209	160	342	169	274	358	209	168	149	119	265	87	306	I	8
16	D200273	10-4	B	GeneMapper	B	5	33.59	15 MS multiplex + singleplexes	289	NA	207	158	NA	165	280	NA	NA	178	145	NA	NA	NA	NA	II/III	5
17	NED	10-4	B	GeneMapper	B	5	34.61	15 MS multiplex + singleplexes	289	NA	205	160	336	165	278	NA	209	NA	151	111	267	NA	NA	III	6
18	ME49	10-1	B	GeneMapper	B	5	24.17	15 MS multiplex + singleplexes	289	242	207	158	336	169	274	356	215	176	147	111	265	91	310	II	8
19	NED	10-3	B	GeneMapper	B	5	31.2	15 MS multiplex + singleplexes	289	NA	205	160	336	165	278	356	209	192	151	111	267	NA	312	III	7
20	Negative control	0	B	GeneMapper	B	5	NA	15 MS multiplex + singleplexes	NA	NA	205	NA	NA	NA	NA	NA	NA	NA	NA	NA	NA	NA	NA	NA	1
21	ME49	10-4	B	GeneMapper	B	5	34.38	15 MS multiplex + singleplexes	NA	NA	NA	NA	336	169	274	NA	NA	176	147	NA	NA	NA	NA	NA	3
22	D200273	10-2	B	GeneMapper	B	5	27.63	15 MS multiplex + singleplexes	289	242	207	158	336	165	278	356	213	178	145	111	259	93	310	II/III	8
23	RH	10-5	B	GeneMapper	B	5	35.89	15 MS multiplex + singleplexes	291	NA	NA	158	342	NA	NA	NA	NA	NA	NA	NA	NA	NA	NA	NA	3
24	Negative control	0	B	GeneMapper	B	5	NA	15 MS multiplex + singleplexes	NA	NA	NA	NA	NA	NA	NA	NA	NA	NA	NA	NA	NA	NA	NA	NA	0
25	D200273	10-5	B	GeneMapper	B	5	36.87	15 MS multiplex + singleplexes	NA	NA	NA	NA	NA	NA	274	NA	NA	NA	NA	NA	NA	NA	NA	NA	1
26	NED	10-3	B	GeneMapper	B	5	31.31	15 MS multiplex + singleplexes	289	NA	205	160	336	165	278	NA	209	NA	151	111	NA	91	312	III	6
27	ME49	10-5	B	GeneMapper	B	5	38.08	15 MS multiplex + singleplexes	NA	NA	NA	NA	NA	NA	NA	NA	NA	NA	NA	NA	NA	NA	NA	NA	0
28	D200273	10-4	B	GeneMapper	B	5	37.68	15 MS multiplex + singleplexes	289	NA	NA	NA	336	165	NA	356	NA	NA	145	NA	NA	NA	310	II-like	4
29	NED	10-5	B	GeneMapper	B	5	37.19	15 MS multiplex + singleplexes	NA	NA	NA	NA	NA	NA	NA	NA	NA	NA	NA	NA	NA	NA	312	NA	0
30	NED	10-5	B	GeneMapper	B	5	36.76	15 MS multiplex + singleplexes	289	NA	NA	160	NA	NA	NA	NA	NA	NA	NA	NA	NA	NA	NA	NA	2
31	D200273	10-5	B	GeneMapper	B	5	38.34	15 MS multiplex + singleplexes	NA	NA	NA	NA	NA	165	NA	NA	NA	NA	NA	NA	NA	NA	NA	NA	1
32	D200273	10-3	B	GeneMapper	B	5	30.39	15 MS multiplex + singleplexes	289	242	207	158	336	165	278	356	213	178	145	111	259	93	310	II/III	8
33	D200273	10-5	B	GeneMapper	B	5	39.41	15 MS multiplex + singleplexes	NA	NA	207	158	NA	NA	NA	NA	NA	NA	NA	111	NA	NA	NA	NA	2
34	ME49	10-3	B	GeneMapper	B	5	30.7	15 MS multiplex + singleplexes	NA	242	207	158	336	169	274	NA	215	176	147	111	265	NA	310	II	6
35	ME49	10-4	B	GeneMapper	B	5	34.72	15 MS multiplex + singleplexes	289	NA	NA	NA	NA	NA	NA	NA	215	NA	NA	NA	NA	NA	NA	NA	1
36	RH	10-4	B	GeneMapper	B	5	36.91	15 MS multiplex + singleplexes	291	248	209	160	342	169	274	358	209	NA	NA	NA	265	NA	306	I	8
37	NED	10-4	B	GeneMapper	B	5	34.14	15 MS multiplex + singleplexes	289	NA	NA	NA	NA	165	NA	356	NA	192	151	111	NA	NA	312	NA	3
38	RH	10-4	B	GeneMapper	B	5	33.27	15 MS multiplex + singleplexes	NA	248	209	162	342	NA	274	358	209	168	NA	119	265	87	306	I	6
39	ME49	10-4	B	GeneMapper	B	5	33.55	15 MS multiplex + singleplexes	NA	242	NA	158	336	169	274	NA	215	176	NA	NA	NA	NA	NA	NA	5
40	RH	10-3	B	GeneMapper	B	5	29.4	15 MS multiplex + singleplexes	291	248	209	160	342	169	274	358	209	168	149	119	265	87	306	I	8
41	NED	10-1	B	GeneMapper	B	5	24.19	15 MS multiplex + singleplexes	289	242	205	160	336	165	278	356	209	192	151	111	267	91	312	III	8
42	NED	10-5	B	GeneMapper	B	5	38.97	15 MS multiplex + singleplexes	NA	NA	NA	NA	NA	NA	NA	NA	NA	NA	NA	NA	NA	NA	NA	NA	0
43	ME49	10-2	B	GeneMapper	B	5	27.67	15 MS multiplex + singleplexes	289	242	207	158	336	169	274	356	215	176	147	111	265	91	310	II	8
44	RH	10-2	B	GeneMapper	B	5	27.01	15 MS multiplex + singleplexes	291	248	209	160	342	169	274	358	209	168	149	119	265	87	306	I	8
45	D200273	10-5	B	GeneMapper	B	5	38.59	15 MS multiplex + singleplexes	NA	NA	NA	NA	NA	NA	NA	NA	NA	NA	NA	NA	NA	NA	NA	NA	0
46	D200273	10-3	B	GeneMapper	B	5	30.78	15 MS multiplex + singleplexes	289	242	207	158	336	165	278	356	213	NA	145	111	259	93	310	II/III	8
47	D200273	10-1	B	GeneMapper	B	5	24.89	15 MS multiplex + singleplexes	289	242	207	158	336	165	278	356	213	178	145	111	259	93	310	II/III	8
48	ME49	10-5	B	GeneMapper	B	5	40.17	15 MS multiplex + singleplexes	NA	NA	NA	NA	NA	NA	NA	NA	NA	NA	NA	NA	265	NA	NA	NA	0
49	D200273	10-4	B	GeneMapper	B	5	32.71	15 MS multiplex + singleplexes	289	242	NA	NA	NA	165	NA	356	NA	178	NA	NA	NA	NA	310	II/III	4
50	RH	10-5	B	GeneMapper	B	5	35.63	15 MS multiplex + singleplexes	NA	248	NA	NA	NA	NA	NA	NA	NA	NA	NA	NA	NA	NA	NA	NA	1
1	RH	10-1	C	PeakScanner online	C	5	20.9661	15 MS multiplex	291	248	209	160	342	169	274	358	210	166	144	120	267	87	308	I	8
2	NED	10-4	C	PeakScanner online	C	5	32.922	15 MS multiplex	289	NA	205	160	NA	170	NA	NA	212	NA	147	126	NA	85	NA	III	4
3	ME49	10-5	C	PeakScanner online	C	5	35.3939	15 MS multiplex	NA	NA	NA	157	NA	NA	NA	NA	212	167	142	105	270	86	NA	NA	1
4	ME49	10-5	C	PeakScanner online	C	5	35.5692	15 MS multiplex	NA	NA	NA	NA	NA	NA	NA	NA	NA	NA	NA	NA	NA	NA	NA	NA	0
5	D200273	10-4	C	PeakScanner online	C	5	32.2183	15 MS multiplex	NA	NA	NA	NA	NA	NA	NA	NA	212	165	155	126	NA	80	310	NA	0
6	RH	10-5	C	PeakScanner online	C	5	35.3346	15 MS multiplex	NA	NA	NA	158	NA	169	NA	NA	212	NA	132	126	NA	98	NA	II	2
7	ME49	10-3	C	PeakScanner online	C	5	29.2058	15 MS multiplex	289	242	207	158	337	169	NA	NA	212	NA	142	113	NA	121	NA	II	6
8	RH	10-4	C	PeakScanner online	C	5	31.7548	15 MS multiplex	291	249	209	160	NA	169	274	NA	212	166	148	127	270	81	NA	I	6
9	RH	10-5	C	PeakScanner online	C	5	NA	15 MS multiplex	NA	245	NA	NA	337	NA	274	NA	212	193	138	126	270	84	NA	I/II	3
10	NED	10-4	C	PeakScanner online	C	5	34.2959	15 MS multiplex	NA	242	NA	160	337	169	NA	NA	212	170	137	126	NA	84	NA	I/II/III	4
11	ME49	10-4	C	PeakScanner online	C	5	32.7078	15 MS multiplex	NA	NA	NA	NA	NA	NA	NA	NA	212	NA	135	126	NA	121	NA	NA	0
12	NED	10-2	C	PeakScanner online	C	5	25.6661	15 MS multiplex	289	242	205	160	336	166	278	357	210	190	147	113	269	91	312	III	8
13	RH	10-4	C	PeakScanner online	C	5	31.6253	15 MS multiplex	NA	NA	209	160	NA	169	280	359	212	166	133	127	270	94	NA	I	5
14	NED	10-5	C	PeakScanner online	C	5	35.9808	15 MS multiplex	NA	241	NA	160	NA	NA	NA	NA	212	NA	141	126	NA	121	NA	I/III	2
15	RH	10-3	C	PeakScanner online	C	5	28.7541	15 MS multiplex	291	248	209	160	342	169	274	358	211	166	144	121	267	87	NA	I	8
16	D200273	10-4	C	PeakScanner online	C	5	31.7817	15 MS multiplex	NA	243	208	164	NA	166	NA	NA	212	184	135	115	270	82	310	NA	4
17	NED	10-4	C	PeakScanner online	C	5	31.4222	15 MS multiplex	NA	NA	205	164	NA	166	278	NA	212	190	152	127	270	81	312	III	4
18	ME49	10-1	C	PeakScanner online	C	5	22.4718	15 MS multiplex	NA	NA	NA	NA	NA	NA	NA	NA	NA	NA	NA	NA	NA	NA	NA	NA	0
19	NED	10-3	C	PeakScanner online	C	5	29.297	15 MS multiplex	289	NA	205	164	336	166	278	NA	212	190	146	113	269	102	312	III	6
20	Negative control	0	C	PeakScanner online	C	5	NA	15 MS multiplex	NA	NA	NA	NA	NA	NA	NA	NA	212	NA	147	126	270	80	NA	NA	0
21	ME49	10-4	C	PeakScanner online	C	5	32.9832	15 MS multiplex	NA	246	NA	158	NA	NA	NA	NA	212	NA	140	105	NA	83	NA	II	2
22	D200273	10-2	C	PeakScanner online	C	5	25.6751	15 MS multiplex	289	242	207	158	336	166	278	357	214	176	140	113	261	94	310	II	8
23	RH	10-5	C	PeakScanner online	C	5	35.2871	15 MS multiplex	NA	NA	NA	NA	NA	169	NA	NA	212	NA	135	126	NA	80	NA	I/II	1
24	Negative control	0	C	PeakScanner online	C	5	NA	15 MS multiplex	NA	245	NA	161	NA	NA	275	NA	212	173	145	126	270	93	NA	NA	3
25	D200273	10-5	C	PeakScanner online	C	5	35.1277	15 MS multiplex	NA	NA	NA	NA	NA	NA	NA	NA	NA	NA	NA	NA	NA	NA	NA	NA	0
26	NED	10-3	C	PeakScanner online	C	5	30.0249	15 MS multiplex	289	NA	204	160	NA	166	NA	NA	210	190	146	113	NA	91	NA	III	4
27	ME49	10-5	C	PeakScanner online	C	5	37.164	15 MS multiplex	NA	NA	NA	NA	NA	NA	NA	NA	212	NA	150	126	NA	83	NA	NA	0
28	D200273	10-4	C	PeakScanner online	C	5	31.8676	15 MS multiplex	NA	NA	NA	NA	NA	NA	NA	NA	NA	NA	NA	NA	NA	NA	NA	NA	0
29	NED	10-5	C	PeakScanner online	C	5	34.2609	15 MS multiplex	NA	NA	NA	164	NA	171	NA	NA	212	179	154	126	NA	120	NA	NA	2
30	NED	10-5	C	PeakScanner online	C	5	35.961	15 MS multiplex	NA	NA	NA	NA	NA	NA	NA	NA	NA	NA	NA	NA	NA	NA	NA	NA	0
31	D200273	10-5	C	PeakScanner online	C	5	33.528	15 MS multiplex	NA	NA	NA	NA	NA	NA	NA	NA	212	NA	134	126	NA	93	NA	NA	0
32	D200273	10-3	C	PeakScanner online	C	5	28.9767	15 MS multiplex	289	242	207	158	336	166	279	357	212	176	140	113	261	94	310	II	8
33	D200273	10-5	C	PeakScanner online	C	5	34.5486	15 MS multiplex	NA	246	211	NA	NA	NA	278	NA	212	169	150	126	270	84	NA	III	3
34	ME49	10-3	C	PeakScanner online	C	5	28.8165	15 MS multiplex	NA	242	207	158	NA	169	NA	NA	212	174	142	126	NA	121	NA	II	4
35	ME49	10-4	C	PeakScanner online	C	5	32.6695	15 MS multiplex	NA	NA	207	NA	NA	169	NA	NA	212	NA	142	126	NA	120	NA	II	2
36	RH	10-4	C	PeakScanner online	C	5	32.782	15 MS multiplex	291	249	209	160	343	169	275	NA	212	169	134	126	270	93	NA	I	7
37	NED	10-4	C	PeakScanner online	C	5	32.1903	15 MS multiplex	NA	243	NA	NA	367	170	NA	NA	NA	171	136	126	287	91	NA	NA	3
38	RH	10-4	C	PeakScanner online	C	5	31.8708	15 MS multiplex	NA	248	209	NA	342	NA	NA	NA	212	165	144	117	270	85	NA	I	3
39	ME49	10-4	C	PeakScanner online	C	5	31.8363	15 MS multiplex	NA	NA	NA	NA	NA	NA	NA	NA	212	NA	142	126	NA	82	NA	NA	0
40	RH	10-3	C	PeakScanner online	C	5	27.709	15 MS multiplex	NA	NA	NA	NA	NA	NA	NA	NA	NA	NA	NA	NA	NA	NA	NA	NA	0
41	NED	10-1	C	PeakScanner online	C	5	22.4445	15 MS multiplex	289	242	204	160	336	166	278	356	210	189	146	113	269	91	312	III	8
42	NED	10-5	C	PeakScanner online	C	5	NA	15 MS multiplex	NA	NA	NA	164	NA	NA	NA	NA	212	178	NA	126	NA	121	NA	NA	1
43	ME49	10-2	C	PeakScanner online	C	5	25.5958	15 MS multiplex	289	242	207	158	336	169	274	NA	216	174	142	113	267	91	310	II	7
44	RH	10-2	C	PeakScanner online	C	5	24.5254	15 MS multiplex	291	248	209	160	342	169	274	358	210	166	144	121	267	87	306	I	8
45	D200273	10-5	C	PeakScanner online	C	5	36.2878	15 MS multiplex	NA	245	212	164	NA	169	271	NA	212	165	145	126	306	82	NA	I/II	5
46	D200273	10-3	C	PeakScanner online	C	5	29.4462	15 MS multiplex	289	242	207	158	336	166	278	NA	212	176	140	113	261	93	310	II	7
47	D200273	10-1	C	PeakScanner online	C	5	21.9938	15 MS multiplex	289	242	207	158	336	166	278	356	214	176	140	113	261	93	310	II	8
48	ME49	10-5	C	PeakScanner online	C	5	40.4077	15 MS multiplex	NA	NA	NA	NA	NA	NA	NA	NA	NA	NA	NA	NA	NA	NA	NA	NA	0
49	D200273	10-4	C	PeakScanner online	C	5	33.3555	15 MS multiplex	NA	NA	NA	164	NA	166	NA	NA	212	NA	135	126	NA	120	NA	NA	2
50	RH	10-5	C	PeakScanner online	C	5	35.1105	15 MS multiplex	NA	NA	NA	NA	NA	NA	NA	NA	212	189	NA	126	NA	121	NA	NA	0
1	RH	10-1	D	Geneious Prime	D	10	19.98	8 MS multiplex + 7 MS multiplex	291	248	209	160	342	169	274	358	209	164	150	119	268	87	306	NA	8
2	NED	10-4	D	Geneious Prime	D	10	31.13	8 MS multiplex + 7 MS multiplex	NA	NA	205	NA	NA	NA	NA	NA	209	NA	NA	NA	NA	97	NA	NA	1
3	ME49	10-5	D	Geneious Prime	D	10	33.26	8 MS multiplex + 7 MS multiplex	NA	NA	NA	NA	NA	NA	NA	NA	211	NA	NA	NA	NA	97	NA	NA	0
4	ME49	10-5	D	Geneious Prime	D	10	33.26	8 MS multiplex + 7 MS multiplex	NA	NA	NA	NA	NA	NA	NA	NA	211	NA	NA	NA	NA	97	NA	NA	0
5	D200273	10-4	D	Geneious Prime	D	10	32.22	8 MS multiplex + 7 MS multiplex	NA	NA	NA	NA	NA	NA	NA	NA	211	NA	NA	NA	NA	97	NA	NA	0
6	RH	10-5	D	Geneious Prime	D	10	NA	8 MS multiplex + 7 MS multiplex	NA	NA	NA	NA	NA	NA	NA	NA	NA	NA	NA	NA	NA	NA	NA	NA	0
7	ME49	10-3	D	Geneious Prime	D	10	27.65	8 MS multiplex + 7 MS multiplex	289	242	207	158	334	169	274	356	NA	180	148	111	268	91	310	NA	8
8	RH	10-4	D	Geneious Prime	D	10	30.36	8 MS multiplex + 7 MS multiplex	291	NA	209	160	342	169	NA	358	211	172	150	121	270	87	306	NA	6
9	RH	10-5	D	Geneious Prime	D	10	33.99	8 MS multiplex + 7 MS multiplex	NA	NA	NA	NA	NA	NA	NA	NA	211	NA	144	NA	270	NA	NA	NA	0
10	NED	10-4	D	Geneious Prime	D	10	33.05	8 MS multiplex + 7 MS multiplex	NA	NA	205	160	NA	165	NA	356	211	NA	152	NA	270	NA	NA	NA	4
11	ME49	10-4	D	Geneious Prime	D	10	30.26	8 MS multiplex + 7 MS multiplex	289	NA	NA	158	NA	NA	NA	NA	211	180	148	NA	270	89	310	NA	2
12	NED	10-2	D	Geneious Prime	D	10	23.97	8 MS multiplex + 7 MS multiplex	289	242	205	160	336	165	278	356	209	194	152	111	NA	91	312	NA	8
13	RH	10-4	D	Geneious Prime	D	10	29.79	8 MS multiplex + 7 MS multiplex	NA	250	209	NA	NA	169	NA	358	211	NA	NA	121	NA	NA	NA	NA	4
14	NED	10-5	D	Geneious Prime	D	10	NA	8 MS multiplex + 7 MS multiplex	NA	NA	NA	NA	NA	NA	NA	NA	NA	NA	NA	NA	NA	NA	NA	NA	0
15	RH	10-3	D	Geneious Prime	D	10	27.1	8 MS multiplex + 7 MS multiplex	291	248	209	160	342	169	274	358	209	172	150	121	268	87	306	NA	8
16	D200273	10-4	D	Geneious Prime	D	10	31.62	8 MS multiplex + 7 MS multiplex	289	242	207	158	336	165	280	NA	211	182	146	111	270	101	310	NA	7
17	NED	10-4	D	Geneious Prime	D	10	31.03	8 MS multiplex + 7 MS multiplex	NA	NA	205	160	336	165	280	NA	211	192	NA	NA	NA	NA	NA	NA	5
18	ME49	10-1	D	Geneious Prime	D	10	20.64	8 MS multiplex + 7 MS multiplex	289	242	207	158	336	169	274	356	215	174	148	111	NA	91	310	NA	8
19	NED	10-3	D	Geneious Prime	D	10	27.25	8 MS multiplex + 7 MS multiplex	289	242	205	160	336	165	278	356	209	194	152	111	NA	89	312	NA	8
20	Negative control	0	D	Geneious Prime	D	10	NA	8 MS multiplex + 7 MS multiplex	NA	NA	NA	NA	NA	NA	NA	NA	NA	NA	NA	107	NA	101	NA	NA	0
21	ME49	10-4	D	Geneious Prime	D	10	30.73	8 MS multiplex + 7 MS multiplex	NA	NA	NA	NA	NA	NA	NA	NA	211	194	148	NA	NA	101	NA	NA	0
22	D200273	10-2	D	Geneious Prime	D	10	24.3	8 MS multiplex + 7 MS multiplex	289	242	207	158	336	165	278	356	213	182	146	NA	260	93	310	NA	8
23	RH	10-5	D	Geneious Prime	D	10	36.58	8 MS multiplex + 7 MS multiplex	NA	NA	209	NA	NA	NA	NA	NA	NA	NA	NA	NA	NA	NA	306	NA	1
24	Negative control	0	D	Geneious Prime	D	10	NA	8 MS multiplex + 7 MS multiplex	NA	NA	NA	NA	NA	NA	NA	NA	211	NA	NA	NA	NA	97	NA	NA	0
25	D200273	10-5	D	Geneious Prime	D	10	35.64	8 MS multiplex + 7 MS multiplex	NA	NA	NA	NA	NA	NA	NA	NA	211	NA	NA	NA	NA	97	NA	NA	0
26	NED	10-3	D	Geneious Prime	D	10	29.03	8 MS multiplex + 7 MS multiplex	289	242	205	160	336	165	280	356	211	194	152	111	NA	91	312	NA	8
27	ME49	10-5	D	Geneious Prime	D	10	NA	8 MS multiplex + 7 MS multiplex	NA	NA	NA	NA	NA	NA	NA	NA	211	NA	NA	NA	NA	97	NA	NA	0
28	D200273	10-4	D	Geneious Prime	D	10	31.61	8 MS multiplex + 7 MS multiplex	NA	NA	NA	158	NA	NA	280	356	213	NA	NA	113	NA	97	310	NA	3
29	NED	10-5	D	Geneious Prime	D	10	NA	8 MS multiplex + 7 MS multiplex	NA	NA	NA	160	NA	NA	NA	NA	211	NA	NA	NA	NA	97	312	NA	1
30	NED	10-5	D	Geneious Prime	D	10	NA	8 MS multiplex + 7 MS multiplex	NA	NA	NA	166	NA	NA	NA	NA	211	NA	NA	NA	270	97	NA	NA	1
31	D200273	10-5	D	Geneious Prime	D	10	34.78	8 MS multiplex + 7 MS multiplex	NA	NA	NA	NA	NA	NA	NA	NA	211	NA	NA	NA	270	97	NA	NA	0
32	D200273	10-3	D	Geneious Prime	D	10	28.06	8 MS multiplex + 7 MS multiplex	289	242	207	158	336	165	278	356	213	182	146	111	NA	93	310	NA	8
33	D200273	10-5	D	Geneious Prime	D	10	NA	8 MS multiplex + 7 MS multiplex	289	NA	NA	NA	NA	NA	NA	NA	211	NA	NA	NA	270	97	NA	NA	1
34	ME49	10-3	D	Geneious Prime	D	10	27.27	8 MS multiplex + 7 MS multiplex	NA	NA	NA	NA	NA	NA	NA	NA	NA	180	148	111	266	91	310	NA	0
35	ME49	10-4	D	Geneious Prime	D	10	29.99	8 MS multiplex + 7 MS multiplex	NA	NA	207	NA	336	NA	NA	NA	211	NA	NA	NA	270	89	310	NA	2
36	RH	10-4	D	Geneious Prime	D	10	29.35	8 MS multiplex + 7 MS multiplex	NA	248	209	160	342	169	274	NA	211	NA	148	NA	270	89	306	NA	6
37	NED	10-4	D	Geneious Prime	D	10	32.79	8 MS multiplex + 7 MS multiplex	289	NA	NA	160	334	NA	NA	NA	NA	NA	150	113	268	97	NA	NA	3
38	RH	10-4	D	Geneious Prime	D	10	29.88	8 MS multiplex + 7 MS multiplex	291	NA	209	NA	340	169	276	NA	219	NA	NA	NA	NA	97	NA	NA	5
39	ME49	10-4	D	Geneious Prime	D	10	30.34	8 MS multiplex + 7 MS multiplex	289	NA	207	NA	NA	169	276	NA	211	NA	NA	NA	NA	97	NA	NA	4
40	RH	10-3	D	Geneious Prime	D	10	27.14	8 MS multiplex + 7 MS multiplex	291	248	209	160	342	169	274	358	NA	172	150	121	268	85	306	NA	8
41	NED	10-1	D	Geneious Prime	D	10	20.81	8 MS multiplex + 7 MS multiplex	289	242	205	160	334	165	280	NA	209	190	152	NA	270	91	312	NA	7
42	NED	10-5	D	Geneious Prime	D	10	31.91	8 MS multiplex + 7 MS multiplex	NA	NA	NA	NA	NA	NA	NA	NA	211	NA	NA	113	NA	NA	NA	NA	0
43	ME49	10-2	D	Geneious Prime	D	10	24	8 MS multiplex + 7 MS multiplex	289	242	207	158	334	169	276	NA	NA	174	146	113	268	91	310	NA	7
44	RH	10-2	D	Geneious Prime	D	10	23.33	8 MS multiplex + 7 MS multiplex	291	248	209	160	340	169	276	358	209	170	150	121	268	87	306	NA	8
45	D200273	10-5	D	Geneious Prime	D	10	33.45	8 MS multiplex + 7 MS multiplex	NA	NA	NA	NA	NA	NA	NA	NA	211	NA	NA	NA	NA	NA	NA	NA	0
46	D200273	10-3	D	Geneious Prime	D	10	27.87	8 MS multiplex + 7 MS multiplex	NA	242	207	158	334	165	280	NA	NA	NA	NA	113	NA	NA	310	NA	6
47	D200273	10-1	D	Geneious Prime	D	10	20.77	8 MS multiplex + 7 MS multiplex	289	242	207	158	334	165	280	356	NA	176	NA	113	260	NA	310	NA	8
48	ME49	10-5	D	Geneious Prime	D	10	NA	8 MS multiplex + 7 MS multiplex	NA	NA	NA	NA	NA	NA	NA	NA	211	NA	NA	NA	NA	NA	NA	NA	0
49	D200273	10-4	D	Geneious Prime	D	10	31.07	8 MS multiplex + 7 MS multiplex	NA	NA	NA	NA	NA	NA	280	NA	211	NA	NA	111	NA	NA	NA	NA	1
50	RH	10-5	D	Geneious Prime	D	10	31.7	8 MS multiplex + 7 MS multiplex	NA	NA	NA	NA	NA	NA	NA	NA	211	NA	NA	NA	NA	NA	NA	NA	0
1	RH	10-1	E-1	Geneious Prime	E-1	5	20.06	15 MS multiplex	291	248	209	160	342	169	274	358	209	170	150	119	268	87	306	NA	8
2	NED	10-4	E-1	Geneious Prime	E-1	5	30.13	15 MS multiplex	NA	NA	NA	NA	336	165	NA	NA	NA	194	152	NA	NA	NA	312	III-like	2
3	ME49	10-5	E-1	Geneious Prime	E-1	5	34.38	15 MS multiplex	NA	NA	NA	NA	NA	NA	NA	NA	NA	NA	NA	NA	NA	NA	NA	NA	0
4	ME49	10-5	E-1	Geneious Prime	E-1	5	34.71	15 MS multiplex	NA	NA	NA	NA	NA	NA	NA	NA	NA	NA	NA	NA	NA	NA	NA	NA	0
5	D200273	10-4	E-1	Geneious Prime	E-1	5	31.18	15 MS multiplex	289	NA	207	158	336	NA	NA	NA	NA	NA	NA	111	NA	NA	310	II-like	4
6	RH	10-5	E-1	Geneious Prime	E-1	5	34.11	15 MS multiplex	NA	NA	NA	NA	342	NA	NA	NA	209	NA	NA	NA	NA	NA	NA	NA	1
7	ME49	10-3	E-1	Geneious Prime	E-1	5	27.11	15 MS multiplex	NA	NA	NA	NA	NA	NA	NA	NA	NA	NA	NA	NA	NA	NA	NA	NA	0
8	RH	10-4	E-1	Geneious Prime	E-1	5	29.6	15 MS multiplex	291	248	209	160	NA	169	274	358	NA	NA	NA	119	268	87	306	I-like	7
9	RH	10-5	E-1	Geneious Prime	E-1	5	33.47	15 MS multiplex	NA	NA	NA	NA	NA	NA	274	NA	NA	NA	NA	NA	268	NA	NA	NA	1
10	NED	10-4	E-1	Geneious Prime	E-1	5	31.24	15 MS multiplex	289	NA	NA	NA	336	NA	NA	NA	NA	194	NA	NA	NA	91	NA	II or III-like	2
11	ME49	10-4	E-1	Geneious Prime	E-1	5	30.79	15 MS multiplex	289	NA	NA	NA	336	NA	274	NA	NA	NA	NA	111	NA	87	310	II-like	3
12	NED	10-2	E-1	Geneious Prime	E-1	5	24.04	15 MS multiplex	289	242	205	160	336	165	278	356	209	194	152	111	270	91	312	III	8
13	RH	10-4	E-1	Geneious Prime	E-1	5	29.78	15 MS multiplex	291	248	209	NA	NA	169	NA	358	209	NA	NA	NA	268	NA	306	I-like	5
14	NED	10-5	E-1	Geneious Prime	E-1	5	31.52	15 MS multiplex	NA	NA	NA	NA	NA	NA	NA	NA	NA	NA	NA	NA	NA	NA	NA	NA	0
15	RH	10-3	E-1	Geneious Prime	E-1	5	26.41	15 MS multiplex	291	248	209	160	342	169	274	358	209	170	150	119	268	87	306	I	8
16	D200273	10-4	E-1	Geneious Prime	E-1	5	31.13	15 MS multiplex	NA	NA	207	NA	NA	165	NA	NA	NA	NA	146	NA	NA	NA	NA	II/III-like	2
17	NED	10-4	E-1	Geneious Prime	E-1	5	30.52	15 MS multiplex	289	NA	NA	NA	NA	165	278	NA	NA	NA	NA	NA	NA	NA	312	III-like	3
18	ME49	10-1	E-1	Geneious Prime	E-1	5	20.35	15 MS multiplex	289	242	207	158	336	169	274	356	215	178	148	111	268	91	310	II	8
19	NED	10-3	E-1	Geneious Prime	E-1	5	27.47	15 MS multiplex	289	242	205	160	336	165	278	NA	209	194	152	111	270	91	312	III-like	7
20	Negative control	0	E-1	Geneious Prime	E-1	5	NA	15 MS multiplex	NA	NA	NA	NA	NA	NA	NA	NA	NA	NA	NA	NA	NA	NA	NA	NA	0
21	ME49	10-4	E-1	Geneious Prime	E-1	5	30.92	15 MS multiplex	289	NA	207	NA	NA	169	274	NA	215	NA	148	111	NA	NA	NA	II-like	4
22	D200273	10-2	E-1	Geneious Prime	E-1	5	24.21	15 MS multiplex	289	242	207	158	336	165	278	356	213	180	146	111	264	93	310	II/III	8
23	RH	10-5	E-1	Geneious Prime	E-1	5	32.24	15 MS multiplex	NA	248	NA	NA	NA	NA	NA	NA	NA	NA	NA	NA	NA	NA	NA	NA	1
24	Negative control	0	E-1	Geneious Prime	E-1	5	NA	15 MS multiplex	NA	NA	209	NA	NA	NA	NA	NA	NA	NA	NA	NA	NA	NA	NA	NA	1
25	D200273	10-5	E-1	Geneious Prime	E-1	5	35.45	15 MS multiplex	NA	NA	NA	NA	NA	NA	NA	NA	NA	NA	NA	NA	NA	NA	NA	NA	0
26	NED	10-3	E-1	Geneious Prime	E-1	5	28	15 MS multiplex	289	242	205	160	336	165	278	NA	209	194	152	111	270	91	312	III-like	7
27	ME49	10-5	E-1	Geneious Prime	E-1	5	NA	15 MS multiplex	NA	NA	NA	NA	NA	NA	NA	NA	NA	NA	NA	NA	NA	NA	NA	NA	0
28	D200273	10-4	E-1	Geneious Prime	E-1	5	30.35	15 MS multiplex	289	NA	207	NA	NA	NA	NA	NA	NA	NA	NA	NA	264	NA	NA	II-like	2
29	NED	10-5	E-1	Geneious Prime	E-1	5	34.45	15 MS multiplex	NA	NA	NA	NA	NA	165	NA	NA	NA	NA	NA	NA	NA	NA	NA	NA	1
30	NED	10-5	E-1	Geneious Prime	E-1	5	NA	15 MS multiplex	NA	242	207	158	336	169	274	NA	215	178	148	111	NA	91	310	II-like	6
31	D200273	10-5	E-1	Geneious Prime	E-1	5	35.29	15 MS multiplex	NA	NA	NA	NA	NA	NA	NA	NA	NA	NA	NA	NA	NA	NA	NA	NA	0
32	D200273	10-3	E-1	Geneious Prime	E-1	5	27.19	15 MS multiplex	289	242	207	158	336	165	278	356	213	180	146	111	264	93	310	II/III	8
33	D200273	10-5	E-1	Geneious Prime	E-1	5	38	15 MS multiplex	NA	NA	NA	NA	NA	165	NA	NA	NA	NA	NA	NA	NA	NA	NA	NA	1
34	ME49	10-3	E-1	Geneious Prime	E-1	5	27.41	15 MS multiplex	289	242	207	158	336	169	274	NA	215	178	148	111	268	91	310	II-like	7
35	ME49	10-4	E-1	Geneious Prime	E-1	5	31.28	15 MS multiplex	NA	242	NA	NA	NA	169	274	NA	210	NA	148	111	268	91	NA	II-like	3
36	RH	10-4	E-1	Geneious Prime	E-1	5	30.2	15 MS multiplex	NA	NA	NA	160	342	169	NA	NA	209	NA	NA	119	NA	87	306	I-like	3
37	NED	10-4	E-1	Geneious Prime	E-1	5	30.34	15 MS multiplex	NA	NA	NA	160	NA	165	278	NA	NA	NA	152	NA	270	NA	NA	III-like	3
38	RH	10-4	E-1	Geneious Prime	E-1	5	29.58	15 MS multiplex	291	248	209	160	342	NA	NA	358	209	170	NA	NA	NA	NA	306	I-like	6
39	ME49	10-4	E-1	Geneious Prime	E-1	5	30.53	15 MS multiplex	NA	NA	207	NA	NA	169	274	NA	NA	178	NA	NA	268	NA	NA	II-like	3
40	RH	10-3	E-1	Geneious Prime	E-1	5	26.52	15 MS multiplex	291	248	209	160	342	169	274	358	209	170	150	119	268	87	306	I	8
41	NED	10-1	E-1	Geneious Prime	E-1	5	20.7	15 MS multiplex	289	242	205	160	336	165	278	356	209	194	152	111	270	91	312	III	8
42	NED	10-5	E-1	Geneious Prime	E-1	5	NA	15 MS multiplex	NA	NA	NA	NA	NA	NA	278	NA	NA	NA	NA	NA	NA	NA	NA	NA	1
43	ME49	10-2	E-1	Geneious Prime	E-1	5	23.8	15 MS multiplex	289	242	207	158	336	169	274	356	215	178	148	111	268	91	310	II	8
44	RH	10-2	E-1	Geneious Prime	E-1	5	22.82	15 MS multiplex	291	248	209	160	342	169	274	358	209	170	150	119	268	87	306	I	8
45	D200273	10-5	E-1	Geneious Prime	E-1	5	33.04	15 MS multiplex	NA	NA	NA	158	NA	NA	NA	NA	NA	NA	NA	NA	264	NA	NA	NA	1
46	D200273	10-3	E-1	Geneious Prime	E-1	5	27.49	15 MS multiplex	289	242	207	158	336	165	278	NA	213	180	146	111	264	93	310	II/III-like	7
47	D200273	10-1	E-1	Geneious Prime	E-1	5	21.21	15 MS multiplex	289	242	207	158	336	165	278	356	213	178	146	111	264	93	310	II/III	8
48	ME49	10-5	E-1	Geneious Prime	E-1	5	33.72	15 MS multiplex	NA	NA	NA	NA	NA	NA	NA	NA	NA	NA	NA	NA	268	NA	NA	NA	0
49	D200273	10-4	E-1	Geneious Prime	E-1	5	30.33	15 MS multiplex	289	242	NA	NA	NA	165	283	NA	210	NA	146	NA	264	93	NA	III-like	4
50	RH	10-5	E-1	Geneious Prime	E-1	5	35.09	15 MS multiplex	NA	NA	NA	NA	NA	NA	NA	NA	NA	NA	NA	NA	NA	NA	NA	NA	0
1	RH	10-1	E-2	Geneious Prime	E-2	10	20.06	15 MS multiplex	291	248	209	160	342	169	274	358	209	170	150	119	268	87	306	I	8
2	NED	10-4	E-2	Geneious Prime	E-2	10	30.13	15 MS multiplex	NA	NA	NA	NA	336	165	NA	NA	NA	194	152	NA	NA	NA	312	NA	2
3	ME49	10-5	E-2	Geneious Prime	E-2	10	34.38	15 MS multiplex	NA	NA	NA	NA	NA	NA	NA	NA	NA	NA	NA	NA	NA	NA	NA	NA	0
4	ME49	10-5	E-2	Geneious Prime	E-2	10	34.71	15 MS multiplex	NA	NA	NA	NA	NA	163	NA	NA	NA	NA	NA	NA	NA	NA	NA	NA	1
5	D200273	10-4	E-2	Geneious Prime	E-2	10	31.18	15 MS multiplex	289	244	207	158	336	NA	NA	NA	NA	NA	NA	111	272	NA	310	II-like	5
6	RH	10-5	E-2	Geneious Prime	E-2	10	34.11	15 MS multiplex	NA	NA	NA	NA	342	NA	NA	NA	209	NA	NA	NA	NA	NA	NA	NA	1
7	ME49	10-3	E-2	Geneious Prime	E-2	10	27.11	15 MS multiplex	NA	NA	NA	NA	NA	NA	NA	NA	NA	NA	NA	NA	NA	NA	NA	NA	0
8	RH	10-4	E-2	Geneious Prime	E-2	10	29.6	15 MS multiplex	291	248	209	160	NA	169	274	358	NA	NA	NA	119	268	85	306	I-like	7
9	RH	10-5	E-2	Geneious Prime	E-2	10	33.47	15 MS multiplex	NA	244	NA	NA	332	NA	274	NA	NA	NA	NA	NA	268	NA	NA	NA	3
10	NED	10-4	E-2	Geneious Prime	E-2	10	31.24	15 MS multiplex	289	244	205	NA	336	NA	NA	NA	NA	194	NA	NA	NA	91	NA	II or III-like	4
11	ME49	10-4	E-2	Geneious Prime	E-2	10	30.79	15 MS multiplex	289	NA	NA	NA	336	NA	274	NA	NA	NA	NA	111	NA	85	310	II-like	3
12	NED	10-2	E-2	Geneious Prime	E-2	10	24.04	15 MS multiplex	289	242	205	160	336	165	278	356	209	194	152	111	270	91	312	III	8
13	RH	10-4	E-2	Geneious Prime	E-2	10	29.78	15 MS multiplex	291	248	209	NA	NA	169	NA	358	209	NA	NA	NA	268	NA	306	I-like	5
14	NED	10-5	E-2	Geneious Prime	E-2	10	31.52	15 MS multiplex	NA	NA	NA	NA	NA	NA	NA	NA	NA	NA	NA	NA	NA	NA	NA	NA	0
15	RH	10-3	E-2	Geneious Prime	E-2	10	26.41	15 MS multiplex	291	248	209	160	342	169	274	358	209	170	150	119	268	87	306	I	8
16	D200273	10-4	E-2	Geneious Prime	E-2	10	31.13	15 MS multiplex	NA	NA	207	NA	NA	165	NA	NA	NA	188	146	NA	NA	NA	NA	NA	2
17	NED	10-4	E-2	Geneious Prime	E-2	10	30.52	15 MS multiplex	289	NA	NA	NA	NA	165	278	NA	NA	NA	NA	NA	NA	NA	312	III-like	3
18	ME49	10-1	E-2	Geneious Prime	E-2	10	20.35	15 MS multiplex	289	242	207	158	336	169	274	356	215	178	148	111	268	91	310	II	8
19	NED	10-3	E-2	Geneious Prime	E-2	10	27.47	15 MS multiplex	289	242	205	160	336	165	278	NA	209	194	152	111	270	91	312	III-like	7
20	Negative control	0	E-2	Geneious Prime	E-2	10	NA	15 MS multiplex	NA	NA	NA	NA	NA	NA	NA	NA	NA	NA	NA	NA	NA	NA	NA	NA	0
21	ME49	10-4	E-2	Geneious Prime	E-2	10	30.92	15 MS multiplex	289	244	207	NA	NA	169	274	NA	215	NA	148	111	NA	NA	NA	II-like	5
22	D200273	10-2	E-2	Geneious Prime	E-2	10	24.21	15 MS multiplex	289	242	207	158	336	165	278	356	213	180	146	111	264	93	310	II/III	8
23	RH	10-5	E-2	Geneious Prime	E-2	10	32.24	15 MS multiplex	NA	248	NA	NA	NA	NA	NA	NA	NA	NA	NA	NA	272	NA	NA	NA	1
24	Negative control	0	E-2	Geneious Prime	E-2	10	NA	15 MS multiplex	NA	NA	209	NA	NA	NA	NA	NA	NA	NA	NA	NA	272	NA	NA	NA	1
25	D200273	10-5	E-2	Geneious Prime	E-2	10	35.46	15 MS multiplex	NA	NA	NA	NA	NA	NA	NA	NA	NA	NA	NA	NA	272	NA	NA	NA	0
26	NED	10-3	E-2	Geneious Prime	E-2	10	28	15 MS multiplex	289	242	205	160	336	165	278	NA	209	194	152	111	270	91	312	III-like	7
27	ME49	10-5	E-2	Geneious Prime	E-2	10	NA	15 MS multiplex	NA	NA	NA	NA	NA	NA	NA	NA	NA	NA	NA	109	NA	NA	NA	NA	0
28	D200273	10-4	E-2	Geneious Prime	E-2	10	30.35	15 MS multiplex	289	NA	207	NA	NA	NA	NA	NA	NA	NA	NA	123	264	NA	NA	NA	2
29	NED	10-5	E-2	Geneious Prime	E-2	10	34.45	15 MS multiplex	NA	NA	NA	NA	336	165	276	NA	NA	194	NA	NA	272	NA	NA	NA	3
30	NED	10-5	E-2	Geneious Prime	E-2	10	NA	15 MS multiplex	NA	242	207	158	336	169	274	NA	215	178	148	111	NA	91	310	II-like	6
31	D200273	10-5	E-2	Geneious Prime	E-2	10	35.29	15 MS multiplex	NA	NA	NA	NA	NA	NA	NA	NA	NA	NA	NA	NA	NA	NA	NA	NA	0
32	D200273	10-3	E-2	Geneious Prime	E-2	10	27.19	15 MS multiplex	289	242	207	158	336	165	278	NA	213	180	146	111	264	93	310	II/III	7
33	D200273	10-5	E-2	Geneious Prime	E-2	10	38	15 MS multiplex	NA	NA	NA	NA	NA	165	NA	NA	NA	NA	NA	109	NA	NA	NA	NA	1
34	ME49	10-3	E-2	Geneious Prime	E-2	10	27.41	15 MS multiplex	289	242	207	158	336	169	274	NA	215	178	148	111	268	91	310	II-like	7
35	ME49	10-4	E-2	Geneious Prime	E-2	10	31.28	15 MS multiplex	NA	242	NA	NA	NA	169	275	NA	210	172	148	111	268	91	NA	II-like	3
36	RH	10-4	E-2	Geneious Prime	E-2	10	30.2	15 MS multiplex	291	NA	NA	160	342	169	NA	NA	209	NA	NA	119	NA	87	306	I-like	4
37	NED	10-4	E-2	Geneious Prime	E-2	10	30.34	15 MS multiplex	NA	NA	NA	160	NA	165	278	NA	NA	NA	152	NA	270	NA	NA	III-like	3
38	RH	10-4	E-2	Geneious Prime	E-2	10	29.58	15 MS multiplex	291	248	209	160	342	NA	NA	358	209	170	NA	NA	NA	NA	306	I-like	6
39	ME49	10-4	E-2	Geneious Prime	E-2	10	30.53	15 MS multiplex	NA	NA	207	NA	NA	169	274	NA	NA	178	NA	NA	268	NA	NA	II-like	3
40	RH	10-3	E-2	Geneious Prime	E-2	10	26.52	15 MS multiplex	291	248	209	160	342	169	274	358	209	170	150	119	268	87	306	I	8
41	NED	10-1	E-2	Geneious Prime	E-2	10	20.7	15 MS multiplex	289	242	205	160	336	165	278	356	209	192	152	111	270	91	312	III	8
42	NED	10-5	E-2	Geneious Prime	E-2	10	NA	15 MS multiplex	NA	NA	NA	NA	NA	NA	278	NA	NA	NA	NA	111	NA	NA	NA	NA	1
43	ME49	10-2	E-2	Geneious Prime	E-2	10	23.8	15 MS multiplex	289	242	207	158	336	169	274	356	215	178	148	111	268	91	310	II	8
44	RH	10-2	E-2	Geneious Prime	E-2	10	22.82	15 MS multiplex	291	248	209	160	342	169	274	358	209	170	150	119	268	87	306	I	8
45	D200273	10-5	E-2	Geneious Prime	E-2	10	33.04	15 MS multiplex	NA	NA	NA	158	NA	NA	NA	NA	NA	NA	NA	109	264	NA	NA	NA	1
46	D200273	10-3	E-2	Geneious Prime	E-2	10	27.49	15 MS multiplex	289	242	207	158	336	165	278	NA	213	180	146	111	264	93	310	II/III-like	7
47	D200273	10-1	E-2	Geneious Prime	E-2	10	21.22	15 MS multiplex	289	242	207	158	336	165	278	356	213	178	146	111	264	93	310	II/III	8
48	ME49	10-5	E-2	Geneious Prime	E-2	10	33.72	15 MS multiplex	NA	NA	NA	NA	NA	NA	NA	NA	NA	NA	NA	NA	268	NA	NA	NA	0
49	D200273	10-4	E-2	Geneious Prime	E-2	10	30.33	15 MS multiplex	289	242	NA	NA	NA	165	NA	NA	NA	NA	146	NA	264	93	NA	III-like	3
50	RH	10-5	E-2	Geneious Prime	E-2	10	35.09	15 MS multiplex	NA	NA	NA	NA	NA	NA	NA	358	NA	NA	NA	NA	NA	NA	NA	NA	1

## Sheet: Part B
Part B sample No.	DNA or Strain	Laboratory-Operator	Analyzing Software	Designation for results	Cq -value	PCR MS typing	TUB2	W35	TgM-A	B18	B17	M33	IV.1	XI.1	M48	M102	N60	N82	AA	N61	N83	Type
1	D212556	A	PeakScanner 2.0	A-1	23.27	15 MS multiplex	289.5	245.1	207.6	157.8	335.8	169.2	276.3	356.4	222.9	171.1	139.9	116.5	261	108.1	309.4	II
2	D200113	A	PeakScanner 2.0	A-1	22.03	15 MS multiplex	289.5	245.1	207.7	157.8	335.8	169.2	276.2	356.4	216.7	173.1	144.6	116.4	270.5	104.2	307.3	II
3	D200121	A	PeakScanner 2.0	A-1	22.31	15 MS multiplex	289.5	245	207.5	157.7	335.6	169.2	276.3	356.5	214.6	175	139.9	116.4	268.7	NA	311.5	II
4	D200129	A	PeakScanner 2.0	A-1	21.64	15 MS multiplex	289.4	245	207.6	157.8	335.7	169.2	276.1	356.5	212.5	173	142.2	110.5	262.9	112	309.3	II
5	Negative control	A	PeakScanner 2.0	A-1	NA	15 MS multiplex	NA	NA	NA	NA	NA	NA	NA	NA	NA	NA	NA	NA	NA	NA	NA	NA
6	D200114	A	PeakScanner 2.0	A-1	20.55	15 MS multiplex	289.5	245	207.5	157.7	335.7	169.2	276.1	356.6	214.7	173.1	144.4	114.4	278.1	NA	309.4	II
7	D200127	A	PeakScanner 2.0	A-1	21.09	15 MS multiplex	289.4	244.9	207.5	157.7	335.7	168.3	276.2	356.4	231.3	173	144.4	122.4	262.8	NA	311.5	II
8	D200118	A	PeakScanner 2.0	A-1	23.01	15 MS multiplex	289.5	245.1	207.7	157.8	335.8	169.3	276.3	356.5	221	173.2	142.2	118.5	261.1	94	311.5	II
9	D200129	A	PeakScanner 2.0	A-1	21.71	15 MS multiplex	289.5	245.2	207.6	157.8	335.9	169.3	276.3	356.5	212.6	173.1	142.3	110.5	262.9	112.1	309.5	II
10	D200119	A	PeakScanner 2.0	A-1	23.51	15 MS multiplex	289.5	245.1	207.5	157.8	335.9	169.2	276.2	356.5	216.7	171.1	138.8	121.4	289.3	96	311.5	II
11	D200113	A	PeakScanner 2.0	A-1	21.77	15 MS multiplex	289.4	244.9	207.5	157.8	335.6	169.3	276.1	356.5	216.7	173	144.5	116.5	270.5	104.2	307.3	II
12	D200111	A	PeakScanner 2.0	A-1	21.74	15 MS multiplex	289.5	245	207.5	157.7	335.7	169.2	276.2	356.5	214.6	175	139.8	116.3	268.6	100.2	311.5	II
13	D200127	A	PeakScanner 2.0	A-1	20.91	15 MS multiplex	289.5	244.9	207.6	157.7	335.8	168.3	276.2	356.4	231.3	173	144.4	122.4	262.8	93.9	311.6	II
14	D200121	A	PeakScanner 2.0	A-1	22.81	15 MS multiplex	289.4	245	207.6	157.8	335.8	169.3	276.2	356.5	214.7	175.1	139.9	116.4	268.7	89.8	311.5	II
15	D212556	A	PeakScanner 2.0	A-1	23.19	15 MS multiplex	289.5	245.1	207.6	157.8	335.9	169.3	276.3	356.5	222.9	171.1	139.9	116.5	261	108.2	309.5	II
16	D200119	A	PeakScanner 2.0	A-1	23.58	15 MS multiplex	289.5	245.1	207.6	157.7	335.9	169.2	276.3	356.5	216.8	171.2	138.7	121.4	291.3	96	311.5	II
17	D200109	A	PeakScanner 2.0	A-1	22.44	15 MS multiplex	289.5	245.1	207.6	157.8	335.7	169.3	276.2	356.5	212.6	175.1	139.9	118.5	274.4	91.9	311.5	II
18	D200118	A	PeakScanner 2.0	A-1	22.83	15 MS multiplex	289.5	245.2	207.7	157.8	335.9	169.3	276.3	356.5	221	173.2	142.2	118.5	261.1	94.1	311.5	II
19	D200111	A	PeakScanner 2.0	A-1	21.38	15 MS multiplex	289.5	245.1	207.7	157.8	335.8	168.4	276.3	356.5	214.6	175.1	139.9	116.4	268.6	100.3	311.5	II
20	D200114	A	PeakScanner 2.0	A-1	20.23	15 MS multiplex	289.5	245.1	207.6	157.7	335.9	168.3	276.1	356.5	214.6	173	144.5	114.4	278	96	309.4	II
21	D200109	A	PeakScanner 2.0	A-1	22.37	15 MS multiplex	289.5	245.1	207.6	157.8	335.8	169.2	276.2	356.4	212.5	175.1	139.9	118.4	275.7	91.9	311.5	II
1	D212556	B	GeneMapper	B	Not reported	15 MS multiplex	289	242	207	158	336	169	274	356	221	174	145	115	259	107	310	II
2	D200113	B	GeneMapper	B	Not reported	15 MS multiplex	289	242	207	158	336	169	274	356	215	176	149	115	269	103	308	II
3	D200121	B	GeneMapper	B	Not reported	15 MS multiplex	289	242	207	158	336	169	274	356	213	178	145	115	267	89	312	II
4	D200129	B	GeneMapper	B	Not reported	15 MS multiplex	289	242	207	158	336	169	274	356	211	176	147	109	261	111	310	II
5	Negative control	B	GeneMapper	B	Not reported	15 MS multiplex	NA	NA	NA	NA	NA	NA	NA	NA	NA	NA	NA	NA	NA	NA	NA	NA
6	D200114	B	GeneMapper	B	Not reported	15 MS multiplex	289	242	207	158	336	169	274	356	213	176	149	113	277	95	310	II
7	D200127	B	GeneMapper	B	Not reported	15 MS multiplex	289	242	207	158	336	169	274	356	229	176	149	121	261	93	312	II
8	D200118	B	GeneMapper	B	Not reported	15 MS multiplex	289	242	207	158	336	169	274	356	219	176	147	117	259	93	312	II
9	D200129	B	GeneMapper	B	Not reported	15 MS multiplex	289	242	207	158	336	169	274	NA	211	176	147	109	261	111	310	II-like
10	D200119	B	GeneMapper	B	Not reported	15 MS multiplex	289	242	207	158	336	169	274	NA	215	174	142	119	NA	95	312	II-like
11	D200113	B	GeneMapper	B	Not reported	15 MS multiplex	289	242	207	158	336	169	274	356	215	176	149	115	269	103	308	II
12	D200111	B	GeneMapper	B	Not reported	15 MS multiplex	289	242	207	158	336	169	274	356	213	178	145	115	267	99	312	II
13	D200127	B	GeneMapper	B	Not reported	15 MS multiplex	289	242	207	158	336	169	274	356	229	176	149	121	261	93	312	II
14	D200121	B	GeneMapper	B	Not reported	15 MS multiplex	289	242	207	158	336	169	274	356	213	178	145	115	267	89	312	II
15	D212556	B	GeneMapper	B	Not reported	15 MS multiplex	289	242	207	158	336	169	274	356	221	174	145	115	259	107	310	II
16	D200119	B	GeneMapper	B	Not reported	15 MS multiplex	289	242	207	158	336	169	274	356	215	174	142	119	291	95	312	II
17	D200109	B	GeneMapper	B	Not reported	15 MS multiplex	289	242	207	158	336	169	274	356	211	178	145	117	275	91	312	II
18	D200118	B	GeneMapper	B	Not reported	15 MS multiplex	289	242	207	158	336	169	274	356	219	176	147	117	259	93	312	II
19	D200111	B	GeneMapper	B	Not reported	15 MS multiplex	289	242	207	158	336	169	274	356	213	178	145	115	267	99	312	II
20	D200114	B	GeneMapper	B	Not reported	15 MS multiplex	289	242	207	158	336	169	274	356	213	176	149	113	277	95	310	II
21	D200109	B	GeneMapper	B	Not reported	15 MS multiplex	289	242	207	158	336	169	274	356	211	178	145	117	275	91	312	II
1	D212556	C	PeakScanner online	C	20.58	15 MS multiplex	289	242	207	158	336	169	275	356	222	172	140	117	262	108	310	II
2	D200113	C	PeakScanner online	C	19.79	15 MS multiplex	289	242	207	158	336	169	274	356	216	174	144	117	271	104	308	II
3	D200121	C	PeakScanner online	C	20.06	15 MS multiplex	289	242	207	158	336	169	274	356	214	176	140	117	269	90	312	II
4	D200129	C	PeakScanner online	C	18.67	15 MS multiplex	289	242	207	158	336	169	274	356	212	174	142	111	264	111	310	II
5	Negative control	C	PeakScanner online	C	NA	15 MS multiplex	NA	NA	205	NA	NA	167	NA	NA	212	189	153	130	NA	110	NA	NA
6	D200114	C	PeakScanner online	C	4.76	15 MS multiplex	289	242	207	158	336	169	274	356	214	174	144	115	279	97	310	II
7	D200127	C	PeakScanner online	C	17.76	15 MS multiplex	289	242	207	158	337	169	274	357	231	174	144	123	263	95	312	II
8	D200118	C	PeakScanner online	C	20.07	15 MS multiplex	289	242	207	158	336	169	274	356	220	174	143	119	262	95	312	II
9	D200129	C	PeakScanner online	C	19.05	15 MS multiplex	289	242	207	158	336	169	274	357	212	174	142	111	264	112	310	II
10	D200119	C	PeakScanner online	C	21.32	15 MS multiplex	289	242	207	158	336	169	274	357	216	172	138	121	292	97	312	II
11	D200113	C	PeakScanner online	C	19.26	15 MS multiplex	289	242	207	158	336	169	274	356	216	174	146	117	271	105	308	II
12	D200111	C	PeakScanner online	C	18.66	15 MS multiplex	289	242	207	158	336	169	274	356	214	176	140	117	269	101	312	II
13	D200127	C	PeakScanner online	C	18.97	15 MS multiplex	289	243	207	158	337	169	274	356	231	174	144	123	263	93	312	II
14	D200121	C	PeakScanner online	C	20.36	15 MS multiplex	289	242	207	158	337	169	274	356	214	176	140	117	269	90	312	II
15	D212556	C	PeakScanner online	C	20.07	15 MS multiplex	289	242	207	158	337	169	274	356	222	172	140	117	262	108	310	II
16	D200119	C	PeakScanner online	C	20.64	15 MS multiplex	289	242	207	158	336	169	274	357	216	172	138	121	292	96	312	II
17	D200109	C	PeakScanner online	C	19.8	15 MS multiplex	289	242	207	158	337	169	274	357	212	176	140	119	277	93	312	II
18	D200118	C	PeakScanner online	C	20.43	15 MS multiplex	289	242	207	158	337	169	274	356	220	174	142	119	262	93	312	II
19	D200111	C	PeakScanner online	C	18.75	15 MS multiplex	289	242	207	158	336	169	274	356	214	176	140	117	269	101	312	II
20	D200114	C	PeakScanner online	C	18	15 MS multiplex	289	242	207	158	337	169	274	356	214	174	144	115	279	97	310	II
21	D200109	C	PeakScanner online	C	20.61	15 MS multiplex	289	242	207	158	336	169	274	356	212	176	140	119	277	92	312	II
1	D212556	D	Geneious Prime	D	21.08	8 MS multiplex + 7 MS multiplex	289	242	207	158	336	169	274	356	221	176	144	117	261	109	310	II-like
2	D200113	D	Geneious Prime	D	20.01	8 MS multiplex + 7 MS multiplex	289	242	207	158	336	169	274	356	215	178	148	117	271	105	308	II-like
3	D200121	D	Geneious Prime	D	20.48	8 MS multiplex + 7 MS multiplex	289	242	207	158	336	169	274	356	215	180	144	117	269	89	312	II-like
4	D200129	D	Geneious Prime	D	19.65	8 MS multiplex + 7 MS multiplex	289	242	207	158	336	169	274	356	213	178	146	111	263	113	310	II-like
5	Negative control	D	Geneious Prime	D	NA	8 MS multiplex + 7 MS multiplex	NA	NA	NA	NA	NA	NA	NA	NA	NA	NA	NA	NA	NA	NA	NA	NA
6	D200114	D	Geneious Prime	D	18.46	8 MS multiplex + 7 MS multiplex	289	242	207	158	336	169	274	356	215	178	148	115	279	95	310	II-like
7	D200127	D	Geneious Prime	D	18.93	8 MS multiplex + 7 MS multiplex	289	242	207	158	336	169	274	356	231	178	148	123	263	93	312	II-like
8	D200118	D	Geneious Prime	D	20.94	8 MS multiplex + 7 MS multiplex	289	242	207	158	336	169	274	356	221	178	146	119	261	93	312	II-like
9	D200129	D	Geneious Prime	D	19.73	8 MS multiplex + 7 MS multiplex	289	242	207	158	336	169	274	356	213	178	146	109	263	NA	310	II-like
10	D200119	D	Geneious Prime	D	21.74	8 MS multiplex + 7 MS multiplex	289	242	207	158	336	169	274	356	217	176	142	NA	293	93	312	II-like
11	D200113	D	Geneious Prime	D	19.98	8 MS multiplex + 7 MS multiplex	289	242	207	158	336	169	274	356	217	178	148	115	271	103	308	II-like
12	D200111	D	Geneious Prime	D	19.58	8 MS multiplex + 7 MS multiplex	289	242	207	158	336	169	274	356	215	180	144	115	269	99	312	II-like
13	D200127	D	Geneious Prime	D	18.98	8 MS multiplex + 7 MS multiplex	289	242	207	158	336	169	274	356	231	178	148	123	263	93	312	II-like
14	D200121	D	Geneious Prime	D	20.4	8 MS multiplex + 7 MS multiplex	289	242	207	158	336	169	274	356	215	180	144	115	269	89	312	II-like
15	D212556	D	Geneious Prime	D	21.07	8 MS multiplex + 7 MS multiplex	289	242	207	158	336	169	274	356	223	176	144	115	261	NA	310	II-like
16	D200119	D	Geneious Prime	D	21.7	8 MS multiplex + 7 MS multiplex	289	242	207	158	336	169	274	356	217	176	142	121	293	95	312	II-like
17	D200109	D	Geneious Prime	D	20.58	8 MS multiplex + 7 MS multiplex	289	242	207	158	336	169	274	356	213	180	144	119	275	91	310	II-like
18	D200118	D	Geneious Prime	D	20.93	8 MS multiplex + 7 MS multiplex	289	242	207	158	336	169	274	356	219	178	146	119	259	93	310	II-like
19	D200111	D	Geneious Prime	D	19.62	8 MS multiplex + 7 MS multiplex	289	242	207	158	336	169	274	356	215	180	144	115	267	99	310	II-like
20	D200114	D	Geneious Prime	D	18.7	8 MS multiplex + 7 MS multiplex	289	242	207	158	336	169	274	356	215	178	148	113	277	95	308	II-like
21	D200109	D	Geneious Prime	D	20.65	8 MS multiplex + 7 MS multiplex	289	242	207	158	336	169	274	356	213	180	144	119	277	91	312	II-like
1	D212556	E-1	Geneious Prime	E-1	19.29	15 MS multiplex	289	242	207	158	336	169	274	356	220	176	146	115	264	107	310	II
2	D200113	E-1	Geneious Prime	E-1	18.25	15 MS multiplex	289	242	207	158	336	169	274	356	215	178	150	115	272	103	308	II
3	D200121	E-1	Geneious Prime	E-1	18.62	15 MS multiplex	289	242	207	158	336	169	274	356	213	180	146	115	270	89	312	II
4	D200129	E-1	Geneious Prime	E-1	17.7	15 MS multiplex	289	242	207	158	336	169	274	356	211	178	148	109	266	111	310	II
5	Negative control	E-1	Geneious Prime	E-1	NA	15 MS multiplex	NA	NA	NA	NA	NA	NA	NA	NA	NA	NA	NA	NA	NA	NA	NA	II
6	D200114	E-1	Geneious Prime	E-1	17.03	15 MS multiplex	289	242	207	158	336	169	274	356	213	178	150	113	280	95	310	II
7	D200127	E-1	Geneious Prime	E-1	16.96	15 MS multiplex	289	242	207	158	336	169	274	356	230	178	150	121	266	93	312	II
8	D200118	E-1	Geneious Prime	E-1	19.36	15 MS multiplex	289	242	207	158	336	169	274	356	219	178	148	117	264	93	312	II
9	D200129	E-1	Geneious Prime	E-1	17.82	15 MS multiplex	289	242	207	158	336	169	274	356	211	178	148	109	266	111	310	II
10	D200119	E-1	Geneious Prime	E-1	20.08	15 MS multiplex	289	242	207	158	336	169	274	356	215	176	144	119	294	95	312	II
11	D200113	E-1	Geneious Prime	E-1	18.2	15 MS multiplex	289	242	207	158	336	169	274	356	215	178	150	115	272	103	308	II
12	D200111	E-1	Geneious Prime	E-1	17.82	15 MS multiplex	289	242	207	158	336	169	274	356	213	180	146	115	270	99	312	II
13	D200127	E-1	Geneious Prime	E-1	17.32	15 MS multiplex	289	242	207	158	336	169	274	356	230	178	150	121	266	93	312	II
14	D200121	E-1	Geneious Prime	E-1	18.74	15 MS multiplex	289	242	207	158	336	169	274	356	213	180	146	115	270	89	312	II
15	D212556	E-1	Geneious Prime	E-1	18.59	15 MS multiplex	289	242	207	158	336	169	274	356	220	176	146	115	264	107	310	II
16	D200119	E-1	Geneious Prime	E-1	20.05	15 MS multiplex	289	242	207	158	336	169	274	356	215	176	144	119	294	95	312	II
17	D200109	E-1	Geneious Prime	E-1	19	15 MS multiplex	289	242	207	158	336	169	274	356	211	180	146	117	278	91	312	II
18	D200118	E-1	Geneious Prime	E-1	19.27	15 MS multiplex	289	242	207	158	336	169	274	356	219	178	148	117	264	93	312	II
19	D200111	E-1	Geneious Prime	E-1	18.08	15 MS multiplex	289	242	207	158	336	169	274	356	213	180	146	115	270	99	312	II
20	D200114	E-1	Geneious Prime	E-1	16.93	15 MS multiplex	289	242	207	158	336	169	274	356	213	178	150	113	280	95	310	II
21	D200109	E-1	Geneious Prime	E-1	18.84	15 MS multiplex	289	242	207	158	336	169	274	356	211	180	146	117	278	91	312	II
1	D212556	E-2	Geneious Prime	E-2	19.29	15 MS multiplex	289	242	207	158	336	169	274	356	220	176	146	115	264	107	310	II
2	D200113	E-2	Geneious Prime	E-2	18.25	15 MS multiplex	289	242	207	158	336	169	274	356	215	178	150	115	272	103	308	II
3	D200121	E-2	Geneious Prime	E-2	18.62	15 MS multiplex	289	242	207	158	336	169	274	356	213	178	146	115	270	89	312	II
4	D200129	E-2	Geneious Prime	E-2	17.7	15 MS multiplex	289	242	207	158	336	169	274	356	211	178	148	109	264	111	310	II
5	Negative control	E-2	Geneious Prime	E-2	NA	15 MS multiplex	NA	NA	NA	NA	NA	NA	NA	NA	NA	NA	NA	NA	NA	NA	NA	NA
6	D200114	E-2	Geneious Prime	E-2	17.03	15 MS multiplex	289	242	207	158	336	169	274	356	213	178	150	113	280	95	310	II
7	D200127	E-2	Geneious Prime	E-2	16.96	15 MS multiplex	289	242	207	158	336	169	274	356	230	178	150	121	264	93	312	II
8	D200118	E-2	Geneious Prime	E-2	19.36	15 MS multiplex	289	242	207	158	336	169	274	356	219	178	148	117	264	93	312	II
9	D200129	E-2	Geneious Prime	E-2	17.82	15 MS multiplex	289	242	207	158	336	169	274	356	211	178	148	109	264	111	310	II
10	D200119	E-2	Geneious Prime	E-2	20.08	15 MS multiplex	289	242	207	158	336	169	274	356	215	176	144	119	294	95	312	II
11	D200113	E-2	Geneious Prime	E-2	18.2	15 MS multiplex	289	242	207	158	336	169	274	356	215	178	150	115	272	103	308	II
12	D200111	E-2	Geneious Prime	E-2	17.82	15 MS multiplex	289	242	207	158	336	169	274	356	213	178	146	115	270	99	312	II
13	D200127	E-2	Geneious Prime	E-2	17.32	15 MS multiplex	289	242	207	158	336	169	274	356	230	178	150	121	264	93	312	II
14	D200121	E-2	Geneious Prime	E-2	18.74	15 MS multiplex	289	242	207	158	336	169	274	356	213	178	146	115	270	89	312	II
15	D212556	E-2	Geneious Prime	E-2	18.59	15 MS multiplex	289	242	207	158	336	169	274	356	220	176	146	115	264	107	310	II
16	D200119	E-2	Geneious Prime	E-2	20.05	15 MS multiplex	289	242	207	158	336	169	274	356	215	176	144	119	294	95	312	II
17	D200109	E-2	Geneious Prime	E-2	19	15 MS multiplex	289	242	207	158	336	169	274	356	211	178	146	117	278	91	312	II
18	D200118	E-2	Geneious Prime	E-2	19.27	15 MS multiplex	289	242	207	158	336	169	274	356	219	178	148	117	264	93	312	II
19	D200111	E-2	Geneious Prime	E-2	18.08	15 MS multiplex	289	242	207	158	336	169	274	356	213	178	146	115	270	99	312	II
20	D200114	E-2	Geneious Prime	E-2	16.93	15 MS multiplex	289	242	207	158	336	169	274	356	213	178	150	113	280	95	310	II
21	D200109	E-2	Geneious Prime	E-2	18.84	15 MS multiplex	289	242	207	158	336	169	274	356	211	178	146	117	278	91	312	II

## Sheet: Part C
Part C sample No.	Strain	Laboratory-Operator	Analyzing Software	Designation for results	Cq -value	PCR MS typing	TUB2	W35	TgM-A	B18	B17	M33	IV.1	XI.1	M48	M102	N60	N82	AA	N61	N83	Type
1	GABON03	A	PeakScanner 2.0	A-1	23.5	15 MS multiplex	289	242	205	160	336	165	278	356	213	188	149	113	267	89	312	III
2	FRENCHGUIANA11	A	PeakScanner 2.0	A-1	22.6	15 MS multiplex	291	242	203	160	344	167	272	356	217	168	147	129	257	85	310	Unclassified
3	GABON03	A	PeakScanner 2.0	A-1	23.3	15 MS multiplex	289	242	205	160	336	165	278	356	213	188	149	113	267	89	312	III
4	SENEGAL17	A	PeakScanner 2.0	A-1	22.2	15 MS multiplex	289	244	207	158	336	169	274	356	215	174	140	115	259	97	310	II - like
5	GUADELOUPE02	A	PeakScanner 2.0	A-1	22	15 MS multiplex	291	242	205	162	336	165	278	356	211	162	147	111	277	87	312	Caribbean 2
6	MARTINIQUE03	A	PeakScanner 2.0	A-1	21.5	15 MS multiplex	289	242	205	162	336	165	278	356	211	162	142	111	277	85	312	Caribbean 3
7	FRENCHGUIANA01	A	PeakScanner 2.0	A-1	20.9	15 MS multiplex	291	242	205	162	342	165	278	356	213	162	142	111	277	89	312	Caribbean 1
8	BENIN02	A	PeakScanner 2.0	A-1	23.4	15 MS multiplex	291	248	205	160	342	165	274	354	227	164	147	113	267	89	306	Africa 1
9	FRENCHGUIANA15	A	PeakScanner 2.0	A-1	21.8	15 MS multiplex	293	246	203	162	342	171	NA	356	211	180	138	107	267	91	302	Unclassified
10	GUADELOUPE02	A	PeakScanner 2.0	A-1	21.9	15 MS multiplex	291	242	205	162	336	165	278	356	211	162	147	111	277	87	312	Caribbean 2
11	FRENCHGUIANA15	A	PeakScanner 2.0	A-1	21.4	15 MS multiplex	293	246	203	162	342	171	NA	356	211	180	138	107	267	91	302	Unclassified
12	Negative control	A	PeakScanner 2.0	A-1	NA	15 MS multiplex	NA	NA	NA	NA	NA	NA	NA	NA	NA	NA	NA	NA	NA	NA	NA	NA
13	FRENCHGUIANA11	A	PeakScanner 2.0	A-1	22.6	15 MS multiplex	291	242	203	160	344	167	272	356	217	168	147	129	257	85	310	Unclassified
14	BENIN02	A	PeakScanner 2.0	A-1	23	15 MS multiplex	291	248	205	160	342	165	274	354	227	164	147	113	267	89	306	Africa 1
15	GABON02	A	PeakScanner 2.0	A-1	22	15 MS multiplex	291	242	205	160	336	165	278	356	211	188	147	113	267	85	312	South-American 4-like*
16	SENEGAL17	A	PeakScanner 2.0	A-1	22.9	15 MS multiplex	289	244	207	158	336	169	274	356	215	174	140	115	259	97	310	II - like
17	FRENCHGUIANA01	A	PeakScanner 2.0	A-1	20.7	15 MS multiplex	291	242	205	162	342	165	278	356	213	162	142	111	277	89	312	Caribbean 1
18	MARTINIQUE03	A	PeakScanner 2.0	A-1	21.5	15 MS multiplex	289	242	205	162	336	165	278	356	211	162	142	111	277	85	312	Caribbean 3
19	GABON02	A	PeakScanner 2.0	A-1	21.8	15 MS multiplex	291	242	205	160	336	165	278	356	211	188	147	113	267	85	312	South-American 4-like*
1	GABON03	B	GeneMapper	B	20.94	15 MS multiplex	289	242	205	160	336	165	278	356	213	192	153	111	267	89	312	III
2	FRENCHGUIANA11	B	GeneMapper	B	20.48	15 MS multiplex	291	242	203	160	346	167	272	356	217	172	151	127	257	85	310	Amazonian
3	GABON03	B	GeneMapper	B	20.35	15 MS multiplex	289	242	205	160	336	165	278	356	213	192	153	111	267	89	312	III
4	SENEGAL17	B	GeneMapper	B	19.67	15 MS multiplex	289	244	207	158	336	169	274	356	215	178	145	113	259	97	310	II variant W35
5	GUADELOUPE02	B	GeneMapper	B	18.57	15 MS multiplex	291	242	205	162	336	165	278	356	211	166	151	109	277	87	312	Caribbean 2
6	MARTINIQUE03	B	GeneMapper	B	18.57	15 MS multiplex	289	242	205	162	336	165	278	356	211	166	147	109	277	85	312	Caribbean 3
7	FRENCHGUIANA01	B	GeneMapper	B	18.58	15 MS multiplex	291	242	205	162	342	165	278	356	213	166	147	109	277	89	312	Caribbean 1
8	BENIN02	B	GeneMapper	B	21.1	15 MS multiplex	291	248	205	160	342	165	274	354	227	168	151	111	267	89	306	Africa 1
9	FRENCHGUIANA15	B	GeneMapper	B	19.21	15 MS multiplex	293	246	203	162	344	171	NA	356	211	184	142	105	267	91	302	Amazonian
10	GUADELOUPE02	B	GeneMapper	B	19.76	15 MS multiplex	291	242	205	162	336	165	278	356	211	166	151	109	277	87	312	Caribbean 2
11	FRENCHGUIANA15	B	GeneMapper	B	19.09	15 MS multiplex	293	246	203	162	344	171	NA	356	211	184	142	105	267	91	302	Amazonian
12	Negative control	B	GeneMapper	B	NA	15 MS multiplex	NA	NA	NA	NA	NA	NA	NA	NA	NA	NA	NA	NA	NA	NA	NA	NA
13	FRENCHGUIANA11	B	GeneMapper	B	20.39	15 MS multiplex	291	242	203	160	346	167	272	356	217	172	151	127	257	85	310	Amazonian
14	BENIN02	B	GeneMapper	B	21.37	15 MS multiplex	291	248	205	160	342	165	274	354	227	168	151	111	267	89	306	Africa 1
15	GABON02	B	GeneMapper	B	20.02	15 MS multiplex	291	242	205	160	336	165	278	356	211	192	151	111	267	85	312	III variant TUB2
16	SENEGAL17	B	GeneMapper	B	20.67	15 MS multiplex	289	244	207	158	336	169	274	356	215	178	145	113	259	97	310	II variant W35
17	FRENCHGUIANA01	B	GeneMapper	B	18.55	15 MS multiplex	291	242	205	162	342	165	278	356	213	166	147	109	277	89	312	Caribbean 1
18	MARTINIQUE03	B	GeneMapper	B	19.57	15 MS multiplex	289	242	205	162	336	165	278	356	211	166	147	109	277	85	312	Caribbean 3
19	GABON02	B	GeneMapper	B	19.95	15 MS multiplex	291	242	205	160	336	165	278	356	211	192	151	111	267	85	312	III variant TUB2
9	FRENCHGUIANA15	B	GeneMapper	B	19.21	15 MS multiplex + singleplex	293	246	203	162	344	171	272	356	211	184	142	105	267	91	302	Amazonian
11	FRENCHGUIANA15	B	GeneMapper	B	19.09	15 MS multiplex + singleplex	293	246	203	162	344	171	272	356	211	184	142	105	267	91	302	Amazonian
1	GABON03	C	PeakScanner online	C	Not provided	15 MS multiplex	289	242	205	160	336	165	279	356	214	190	149	113	269	89	312	III
2	FRENCHGUIANA11	C	PeakScanner online	C	Not provided	15 MS multiplex	291	242	204	160	345	167	273	356	218	170	147	129	260	85	310	NA
3	GABON03	C	PeakScanner online	C	Not provided	15 MS multiplex	289	242	205	160	336	165	278	356	214	190	149	113	269	91	312	III
4	SENEGAL17	C	PeakScanner online	C	Not provided	15 MS multiplex	289	245	207	158	336	169	275	356	216	176	140	115	262	99	310	II
5	GUADELOUPE02	C	PeakScanner online	C	Not provided	15 MS multiplex	291	242	205	162	336	165	278	356	212	165	147	111	279	87	312	III
6	MARTINIQUE03	C	PeakScanner online	C	Not provided	15 MS multiplex	289	242	205	162	336	165	278	356	212	165	142	111	279	85	312	III
7	FRENCHGUIANA01	C	PeakScanner online	C	Not provided	15 MS multiplex	291	242	205	162	342	165	278	356	214	165	142	111	279	89	312	III
8	BENIN02	C	PeakScanner online	C	Not provided	15 MS multiplex	291	248	205	160	342	165	274	354	229	166	147	113	269	89	308	I
9	FRENCHGUIANA15	C	PeakScanner online	C	Not provided	15 MS multiplex	291	246	204	162	343	171	274	356	212	182	138	107	269	93	NA	NA
10	GUADELOUPE02	C	PeakScanner online	C	Not provided	15 MS multiplex	291	242	205	162	336	165	278	356	212	165	147	111	279	87	312	III
11	FRENCHGUIANA15	C	PeakScanner online	C	Not provided	15 MS multiplex	291	246	204	162	343	171	NA	356	212	182	138	107	269	92	NA	NA
12	Negative control	C	PeakScanner online	C	NA	15 MS multiplex	NA	NA	210	NA	NA	NA	NA	NA	212	169	136	130	NA	89	NA	NA
13	FRENCHGUIANA11	C	PeakScanner online	C	Not provided	15 MS multiplex	291	242	204	160	345	167	272	356	218	170	147	129	260	85	310	NA
14	BENIN02	C	PeakScanner online	C	Not provided	15 MS multiplex	291	248	205	160	342	165	274	354	229	166	147	113	269	90	306	I
15	GABON02	C	PeakScanner online	C	Not provided	15 MS multiplex	291	242	205	160	336	165	278	357	212	190	147	113	269	86	312	III
16	SENEGAL17	C	PeakScanner online	C	Not provided	15 MS multiplex	289	244	207	158	336	169	274	356	216	176	140	115	262	98	310	II
17	FRENCHGUIANA01	C	PeakScanner online	C	Not provided	15 MS multiplex	291	242	205	162	342	165	278	356	214	165	142	111	279	89	312	III
18	MARTINIQUE03	C	PeakScanner online	C	Not provided	15 MS multiplex	289	242	205	162	336	165	278	356	212	165	142	111	279	85	312	III
19	GABON02	C	PeakScanner online	C	Not provided	15 MS multiplex	291	242	205	160	336	165	278	356	212	190	147	113	269	86	312	III
1	GABON03	D	Geneious Prime	D	19.69	8 MS multiplex + 7 MS multiplex	289	242	205	160	334	165	278	356	213	192	151	113	269	91	312	III
2	FRENCHGUIANA11	D	Geneious Prime	D	20.3	8 MS multiplex + 7 MS multiplex	291	242	203	160	344	167	272	356	217	172	149	129	259	87	310	Amazonian
3	GABON03	D	Geneious Prime	D	20.46	8 MS multiplex + 7 MS multiplex	289	242	205	160	334	165	278	356	213	192	151	113	269	91	312	III
4	SENEGAL17	D	Geneious Prime	D	18.87	8 MS multiplex + 7 MS multiplex	289	244	207	158	334	169	274	356	215	178	142	115	261	99	310	II
5	GUADELOUPE02	D	Geneious Prime	D	19.85	8 MS multiplex + 7 MS multiplex	291	242	205	162	334	165	278	356	211	166	149	111	279	89	312	Caribbean 2
6	MARTINIQUE03	D	Geneious Prime	D	18.67	8 MS multiplex + 7 MS multiplex	289	242	205	162	334	165	278	356	211	166	145	111	279	87	312	Caribbean 3
7	FRENCHGUIANA01	D	Geneious Prime	D	17.77	8 MS multiplex + 7 MS multiplex	291	242	205	162	340	165	278	356	213	166	145	111	279	91	312	Caribbean 1
8	BENIN02	D	Geneious Prime	D	20.46	8 MS multiplex + 7 MS multiplex	291	248	205	160	340	165	274	354	227	168	149	113	269	91	306	Africa 1
9	FRENCHGUIANA15	D	Geneious Prime	D	18.83	8 MS multiplex + 7 MS multiplex	293	246	203	162	342	171	272	356	211	184	140	107	269	93	302	Amazonian
10	GUADELOUPE02	D	Geneious Prime	D	18.87	8 MS multiplex + 7 MS multiplex	291	242	205	162	334	165	278	356	211	166	149	111	279	89	312	Caribbean 2
11	FRENCHGUIANA15	D	Geneious Prime	D	18.64	8 MS multiplex + 7 MS multiplex	293	246	203	162	342	171	272	356	211	182	140	105	269	93	302	Amazonian
12	Negative control	D	Geneious Prime	D	NA	8 MS multiplex + 7 MS multiplex	NA	NA	NA	NA	NA	NA	NA	NA	NA	NA	NA	NA	NA	NA	NA	NA
13	FRENCHGUIANA11	D	Geneious Prime	D	19.51	8 MS multiplex + 7 MS multiplex	291	242	203	160	344	167	272	356	217	172	149	129	259	87	310	Amazonian
14	BENIN02	D	Geneious Prime	D	20.53	8 MS multiplex + 7 MS multiplex	291	248	205	160	340	165	274	354	227	168	149	113	269	91	306	Africa 1
15	GABON02	D	Geneious Prime	D	18.89	8 MS multiplex + 7 MS multiplex	291	242	205	160	334	165	278	356	211	192	149	113	269	87	312	Unclassified
16	SENEGAL17	D	Geneious Prime	D	19.96	8 MS multiplex + 7 MS multiplex	289	244	207	158	334	169	274	356	215	178	142	115	261	99	310	II
17	FRENCHGUIANA01	D	Geneious Prime	D	17.89	8 MS multiplex + 7 MS multiplex	291	242	205	162	340	165	278	356	213	166	145	111	279	91	312	Caribbean 1
18	MARTINIQUE03	D	Geneious Prime	D	18.67	8 MS multiplex + 7 MS multiplex	289	242	205	162	334	165	278	356	211	166	145	111	279	87	312	Caribbean 3
19	GABON02	D	Geneious Prime	D	19.08	8 MS multiplex + 7 MS multiplex	291	242	205	160	334	165	278	356	211	192	149	113	269	87	312	Unclassified
1	GABON03	E-1	Geneious Prime	E-1	19.74	15 MS multiplex	289	242	205	160	336	165	278	356	213	194	155	111	271	89	312	III
2	FRENCHGUIANA11	E-1	Geneious Prime	E-1	19.54	15 MS multiplex	291	242	203	160	344	167	272	356	217	174	153	127	261	85	310	Unclassified
3	GABON03	E-1	Geneious Prime	E-1	20.29	15 MS multiplex	289	242	205	160	336	165	278	356	213	194	155	111	271	89	312	III
4	SENEGAL17	E-1	Geneious Prime	E-1	19.63	15 MS multiplex	289	244	207	158	336	169	274	356	215	180	147	113	263	97	310	II variant W35
5	GUADELOUPE02	E-1	Geneious Prime	E-1	19.04	15 MS multiplex	291	242	205	162	336	165	278	356	211	168	153	109	281	87	312	Caribbean 2
6	MARTINIQUE03	E-1	Geneious Prime	E-1	18.84	15 MS multiplex	289	242	205	162	336	165	278	356	211	168	149	109	281	85	312	Caribbean 3
7	FRENCHGUIANA01	E-1	Geneious Prime	E-1	18	15 MS multiplex	291	242	205	162	342	165	278	356	213	168	149	109	281	89	312	Caribbean 1
8	BENIN02	E-1	Geneious Prime	E-1	20.24	15 MS multiplex	291	248	205	160	342	165	274	354	227	170	153	111	271	89	306	Africa 1
9	FRENCHGUIANA15	E-1	Geneious Prime	E-1	19.23	15 MS multiplex	293	246	203	162	344	169	NA	356	211	186	145	105	271	91	302	Unclassified
10	GUADELOUPE02	E-1	Geneious Prime	E-1	18.87	15 MS multiplex	291	242	205	162	336	165	278	356	211	168	153	109	281	87	312	Caribbean 2
11	FRENCHGUIANA15	E-1	Geneious Prime	E-1	18.67	15 MS multiplex	293	246	203	162	344	169	NA	356	211	186	145	105	271	91	302	Unclassified
12	Negative control	E-1	Geneious Prime	E-1	NA	15 MS multiplex	NA	NA	NA	NA	NA	NA	NA	NA	NA	NA	NA	NA	NA	NA	NA	NA
13	FRENCHGUIANA11	E-1	Geneious Prime	E-1	19.57	15 MS multiplex	291	242	203	160	344	167	272	356	217	174	153	127	261	85	310	Unclassified
14	BENIN02	E-1	Geneious Prime	E-1	20.14	15 MS multiplex	291	248	205	160	342	165	274	354	227	170	153	111	271	89	306	Africa 1
15	GABON02	E-1	Geneious Prime	E-1	19.14	15 MS multiplex	291	242	205	160	336	165	278	356	211	194	153	111	271	85	312	III variant TUB2
16	SENEGAL17	E-1	Geneious Prime	E-1	19.7	15 MS multiplex	289	244	207	158	336	169	274	356	215	180	147	113	263	97	310	II variant W35
17	FRENCHGUIANA01	E-1	Geneious Prime	E-1	18.52	15 MS multiplex	291	242	205	162	342	165	278	356	213	168	149	109	281	89	312	Caribbean 1
18	MARTINIQUE03	E-1	Geneious Prime	E-1	18.54	15 MS multiplex	289	242	205	162	336	165	278	356	211	168	149	109	281	85	312	Caribbean 3
19	GABON02	E-1	Geneious Prime	E-1	19.27	15 MS multiplex	291	242	205	160	336	165	278	356	211	194	153	111	271	85	312	III variant TUB2
